# Supplementary material for: Peripheral CD4+ naïve T cell remodeling and MMP1-associated inflammatory signatures in acute gouty arthritis
Source: Front Immunol. 2026 May 26;17:1828679. doi: 10.3389/fimmu.2026.1828679 (PMC13246714; doi:10.3389/fimmu.2026.1828679)
Supplement: Supplementary file 2 [file Table1.xlsx]

## Sheet: Sheet1
Table S1. Antibody panel for mass cytometry
Number	Protein	Clone	Lot Num.	Company	Metal isotope	Final conc. (μg/ml)
1	CD45_plt	HI30	304002	Biolegend	89Y	0.1
2	CD3_plt	UCHT1	300443	Biolegend	115In	0.2
3	CD56	NCAM16.2	559043	BD	141Pr	0.2
4	TCR γ/δ_plt	5A6.E9	100P001A	PLT	142Nd	0.4
5	CD19	HIB19	302268	Biolegend	142Nd	0.05
6	CD274(PD-L1)	29E.2A3	329716	Biolegend	143Nd	0.1
7	CD14_plt	26ic	11031700Q	隆洋正熙	144Nd	0.4
8	CD45RA	HI100	304143	Biolegend	145Nd	0.1
9	CD123(IL-3Rα)	6H6	306002	Biolegend	146Nd	0.1
10	CD183(CXCR3)_plt	G025H7	353750	Biolegend	147Sm	0.8
11	CD185(CXCR5)_plt	RF8B2	552032	BD	148Nd	0.05
12	CD25(IL-2Rα)_plt	24212	MAB1020	R&D	149Sm	0.025
13	ICOSL(B7-H2)_plt	136726	MAB165-500	R&D	150Nd	0.8
14	CD278(ICOS)_plt	C398.4A	313502	Biolegend	151Eu	0.2
15	PKA α/β/γ(catalytic subunit)(pT197)_plt	EP2606Y	ab227848	Abcam	152Sm	0.4
16	CD194(CCR4)	L291H4	359402	Biolegend	153Eu	0.1
17	CD70_plt	113-16	355102	Biolegend	154Sm	0.2
18	CD279(PD-1)	EH12.2H7	329926	Biolegend	155Gd	0.2
19	CD127(IL-7Rα)	A019D5	351302	Biolegend	156Gd	0.2
20	CD28_plt	CD28.2	302934	Biolegend	157Gd	0.8
21	CD197(CCR7)_plt	G043H7	353256	Biolegend	158Gd	0.8
22	CD45RO	UCHL1	304239	Biolegend	159Tb	0.2
23	CD181(CXCR1)_plt	eBio8F1-1-4(8F1-1-4)	14-1819-82	Thermo	160Gd	0.8
24	CD196(CCR6)	G034E3	353402	Biolegend	161Dy	0.2
25	CD27_plt	O323	302802	Biolegend	162Dy	0.1
26	CD68_plt	Y1/82A	333802	Biolegend	163Dy	0.4
27	CD191(CCR1)_plt	5F10B29	362902	Biolegend	164Dy	0.8
28	CD16	3G8	302057	Biolegend	165Ho	0.1
29	CD134(OX40)_plt	Ber-ACT35	350002	Biolegend	166Er	0.8
30	Granzyme B Recombinant_plt	QA16A02	372202	Biolegend	167Er	0.2
31	CD11c	Bu15	337202	Biolegend	168Er	0.05
32	CD182(CXCR2)_plt	48311	MAB331-100	R&D	169Tm	0.8
33	CD152(CTLA-4)_plt	BN13	BE0190	Bioxcell	170Er	0.4
34	CD66b	G10F5	305102	Biolegend	171Yb	0.1
35	CREB(phospho S133)_plt	E113	ab220798	Abcam	172Yb	0.8
36	CD86	FUN-1	555655	BD	173Yb	0.1
37	CD252(OX40L)_plt	11C3.1	326302	Biolegend	174Yb	1.2
38	CD192(CCR2)_plt	K036C2	357202	Biolegend	175Lu	0.4
39	HLA-DR_plt	L243	307648	Biolegend	176Yb	0.2
40	CD4	RPA-T4	300541	Biolegend	197Au	0.05
41	CD8a	RPA-T8	301074	Biolegend	198Pt	0.05
42	CD11b_plt	M1/70	101202	Biolegend	209Bi	0.05
