# Supplementary material for: Peripheral CD4+ naïve T cell remodeling and MMP1-associated inflammatory signatures in acute gouty arthritis
Source: Front Immunol. 2026 May 26;17:1828679. doi: 10.3389/fimmu.2026.1828679 (PMC13246714; doi:10.3389/fimmu.2026.1828679)
Supplement: Supplementary file 3 [file Table2.xlsx]

## Sheet: SingleR_reference_comparison_cl
Table S2. Single-cell cluster annotation
cluster	HPCA_original	Monaco_immune	Blueprint_Encode	DICE_immune	Manual Annotation
0	T_cell:CD4+_Naive	Vd2 gd T cells	CD4+ T-cells	T cells, CD4+, naive	CD4+ naive T cells
1	T_cell:CD4+_central_memory	Non-Vd2 gd T cells	CD4+ Tcm	T cells, CD4+, TFH	CD4+ TCM cells
2	NK_cell	Natural killer cells	NK cells	NK cells	NK cells
3	Monocyte:CD16-	Classical monocytes	Monocytes	Monocytes, CD14+	Monocytes
4	NK_cell	Non-Vd2 gd T cells	CD8+ Tem	NK cells	CD8+ Cytotoxic T cells
5	Neutrophil:commensal_E._coli_MG1655	Classical monocytes	Monocytes	Monocytes, CD14+	Granulocyte-like myeloid cells
6	T_cell:CD8+	Vd2 gd T cells	CD8+ Tem	NK cells	CD8+ T cells
7	B_cell:Naive	Exhausted B cells	Class-switched memory B-cells	B cells, naive	B cells
8	Monocyte:CD16-	Classical monocytes	Monocytes	Monocytes, CD14+	Monocytes
9	T_cell:CD8+	Vd2 gd T cells	CD8+ Tcm	NK cells	CD8+ Cytotoxic T cells
10	T_cell:CD8+	Non-Vd2 gd T cells	NK cells	NK cells	NK cells
11	Neutrophil	Classical monocytes	Monocytes	Monocytes, CD14+	Monocytes
12	Monocyte:CD16+	Intermediate monocytes	Monocytes	Monocytes, CD16+	CD16+ Monocytes
13	Monocyte:CD16-	Myeloid dendritic cells	Monocytes	Monocytes, CD14+	Monocytes
14	Pre-B_cell_CD34-	Classical monocytes	Monocytes	Monocytes, CD14+	Monocytes
15	T_cell:CD8+	Intermediate monocytes	Monocytes	Monocytes, CD14+	Monocytes
16	Neutrophil:commensal_E._coli_MG1655	Low-density neutrophils	Monocytes	Monocytes, CD14+	Granulocyte-like myeloid cells
17	B_cell:Plasma_cell	Plasmablasts	Plasma cells	B cells, naive	Plasma cells
18	T_cell:CD4+_central_memory	Th1 cells	CD4+ T-cells	T cells, CD4+, TFH	Th1-like T cells
19	Monocyte:CD16+	Plasmacytoid dendritic cells	Monocytes	Monocytes, CD14+	Monocytes
20	GMP	Progenitor cells	GMP	Monocytes, CD14+	GMP
