# Supplementary material for: Peripheral CD4+ naïve T cell remodeling and MMP1-associated inflammatory signatures in acute gouty arthritis
Source: Front Immunol. 2026 May 26;17:1828679. doi: 10.3389/fimmu.2026.1828679 (PMC13246714; doi:10.3389/fimmu.2026.1828679)
Supplement: Supplementary file 4 [file Table3.xlsx]

## Sheet: Sheet1
Table S3. O-Link data
ID	Cohort	Group	IL8	VEGFA	CD8A	MCP_3	GDNF	CDCP1	CD244	IL7	OPG	LAP TGF_beta_1	uPA	IL6	IL_17C	MCP_1	IL_17A	CXCL11	AXIN1	TRAIL	CXCL9	CST5	OSM	CXCL1	CCL4	CD6	SCF	IL18	SLAMF1	TGF_alpha	MCP_4	CCL11	TNFSF14	FGF_23	IL_10RA	MMP_1	LIF_R	FGF_21	CCL19	IL_15RA	IL_10RB	IL_18R1	PD_L1	CXCL5	TRANCE	HGF	IL_12B	MMP_10	IL10
VC_HC_01	Test	HC	6.34623	10.5329	6.18154	1.32855	1.30247	3.46117	5.75581	0.28944	10.3284	6.16409	10.2376	1.47392	1.7231	12.2167	0.93022	7.76244	4.76629	8.81298	5.93715	6.86286	2.76005	8.06377	8.0365	5.72126	9.56465	8.22749	2.12923	1.17746	14.3304	7.28511	4.08506	1.44419	0.19609	13.3296	4.21701	5.01763	10.4225	0.37909	5.79271	7.93775	6.43508	8.60386	5.43629	8.5069	4.78851	8.43579	2.84872
VC_HC_02	Test	HC	5.997	10.0279	5.83014	1.44791	0.60202	4.8907	5.80048	0.16099	9.99101	6.06868	9.8512	2.30267	1.82265	10.7645	0.57487	6.86243	3.91722	8.6095	6.60429	6.87002	3.19584	9.58746	5.70845	5.76606	8.90503	8.1206	1.49171	1.07522	12.9125	6.78923	3.60722	1.28608	0.4038	12.2251	4.26822	5.3692	11.3397	0.34423	6.10172	7.77637	5.80225	9.30627	4.18507	8.56472	5.24833	8.011	2.79848
VC_HC_03	Test	HC	6.48218	10.185	7.10498	1.18948	1.17207	3.7335	5.74748	-0.14044	9.63656	5.96912	9.97133	2.69987	2.27211	10.9111	0.83419	6.777	4.32145	8.20317	6.30422	6.77222	2.99909	9.32052	6.07144	5.91426	9.58431	8.12096	1.93401	1.28284	13.4381	6.46901	2.91086	1.36527	-0.0433	10.8821	4.15753	4.65446	10.3384	0.40669	5.63789	7.39493	6.27218	9.29737	5.08719	7.96233	5.26129	8.32918	2.63511
VC_HC_04	Test	HC	5.34902	10.1864	5.81233	0.52556	0.91278	4.22366	5.80117	-0.2102	10.1272	5.70657	10.1081	1.52648	2.03685	11.3214	0.25337	6.33618	1.86715	8.27635	6.56424	6.84335	2.51715	6.68851	5.60491	5.46511	9.03506	8.12315	1.59066	1.06819	13.4534	6.83189	2.70946	1.33316	0.23011	10.897	4.21149	4.07218	10.942	0.18022	5.67482	7.63086	6.42271	6.04387	3.11559	8.21817	5.32379	8.07975	4.23754
VC_HC_05	Test	HC	5.8697	9.92216	6.52523	0.32008	1.02346	3.33512	6.17667	0.64609	10.01	6.14342	10.0906	2.01971	1.3101	11.0936		6.92509	4.42219	8.45647	5.60981	6.09373	3.4856	10.8576	5.69761	5.78402	9.34068	7.99361	1.81533	1.08779	13.6552	6.46564	3.85031	1.71418	3.02734	11.2034	4.11891	1.3011	10.9508	0.33578	5.86275	7.61916	6.05826	10.4337	5.37596	8.18004	5.61759	7.64814	2.37614
VC_HC_06	Test	HC	5.71242	9.78664	6.1175	0.39029	1.31091	3.13635	5.80902	0.81286	9.9686	5.98323	9.76156	0.95797	1.08644	11.034	0.90446	7.03357	3.70762	8.56467	5.73377	6.43768	2.985	9.31275	5.76599	6.00191	9.53024	7.53917	1.5097	1.20611	14.0035	6.54405	3.71662	1.46072	-0.14595	11.1484	3.84731	2.32791	10.3698	0.43877	5.61561	7.77659	6.07379	10.8528	5.27594	8.09669	5.56227	8.07763	2.69869
VC_HC_07	Test	HC	5.68652	9.98585	6.65563		0.74082	2.9664	6.08356	0.4298	9.78486	5.93467	9.43102	0.48108	1.95126	11.1054	0.80413	6.58226	4.07066	8.30981	6.12233	6.77522	3.53473	9.61893	5.54611	6.35585	9.88698	7.41855	1.74966	1.29724	13.3693	6.25769	3.2507	1.67012	-0.38845	12.0561	4.13202	4.65548	10.8183	0.6332	5.7484	7.85169	6.11664	11.1565	5.6709	8.18453	6.14485	8.27611	3.10392
VC_HC_08	Test	HC	5.57958	10.1814	7.1118	0.5647	0.80856	3.03771	5.91683	0.49794	10.0409	6.30852	10.2895	1.98518	2.25322	11.4217	0.38321	7.20077	4.66144	8.62627	5.55922	7.12891	2.5438	10.0428	5.86068	6.33015	9.88222	7.91232	1.46354	1.42718	12.729	6.4071	3.6663	2.03552		11.587	4.56928	5.95752	11.0264		5.80989	7.74674	6.21369	10.4631	6.52721	8.27092	5.92007	7.98103	2.96264
VC_HC_09	Test	HC	5.81274	10.2071	7.30346		0.6869	3.53014	6.01258	1.48367	10.4597	6.70757	10.4161	1.11897	0.93834	11.6715	0.57005	7.76656	4.7964	8.93639	5.66874	7.09673	1.4937	11.1029	6.38189	6.27918	9.75667	8.32394	1.93027	0.95488	15.0219	6.13201	4.11568	2.1389	-0.02756	12.0651	4.32223	2.67537	11.0213	0.95055	5.97709	8.44703	6.27589	11.3316	4.88086	8.25037	5.12439	9.10462	2.96588
TC_GA_A01	Test	GA-A	7.31619	10.8144	6.33696	2.40656	0.88199	5.38115	6.37147	1.06083	9.78278	6.23913	10.346	3.17204	2.37431	11.5079	1.7443	7.57126	5.73343	8.79345	6.38104	6.13306	2.78295	10.583	7.5891	5.81276	8.46571	8.7403	2.3427	1.153	14.2226	6.15658	4.90772	2.20444	-0.08181	12.685	4.2127	6.48315	11.5341	0.53197	6.18933	7.87362	6.64654	10.8652	6.50031	8.52064	6.48682	7.97611	3.45282
TC_GA_A02	Test	GA-A	6.10815	11.0818	7.60919	1.93266	0.836	3.9433	6.20383	0.53826	10.0548	6.55221	9.51795	7.65357	3.20588	11.3087	0.19875	7.02303	4.48193	7.8218	6.48015	6.5468	5.26787	10.2289	5.84426	5.55305	8.90343	9.03513	1.57658	2.03627	13.7565	6.40777	4.69008	1.17207	0.07757	13.5715	4.34343	3.5666	11.3263	0.36539	5.82106	7.863	7.22053	9.34729	3.36324	8.93266	5.87266	7.8624	4.23407
TC_GA_A03	Test	GA-A	5.81138	10.6632	6.52049	1.06605	1.31707	4.34066	6.10673	0.43144	10.3197	5.64545	10.3602	3.57887	1.7298	11.554	0.69729	8.02269	4.06254	8.94558	7.05582	6.20689	3.51867	9.01147	6.91002	6.50452	8.08505	8.59353	4.1507	1.53763	12.6639	6.56007	3.46943	2.63701	-0.20554	13.5927	4.27009	4.87041	13.0275	0.65327	5.75349	8.36703	6.48858	9.25263	5.54189	8.77978	7.26671	8.25287	3.4753
TC_GA_A04	Test	GA-A	5.15125	10.1407	6.44642	0.75963	1.47723	3.3553	6.16602	-0.08837	9.48394	5.72593	9.72525	1.48722	1.32691	11.4797	0.87727	6.12345	1.92719	8.54992	6.00764	6.75961	2.62539	7.39634	6.20908	6.1492	9.64561	8.12646	1.90979	1.52829	12.5507	6.6185	2.76868	1.76466	-0.23656	12.1251	4.10607	5.58723	10.0887	0.29263	5.96286	7.65589	6.13199	7.04408	5.69415	8.4517	6.15943	8.27529	3.14843
TC_GA_A05	Test	GA-A	6.81169	11.7293	6.849	2.26241	1.25969	3.78679	6.15206	0.1836	9.67938	6.24181	10.0025	3.98951	2.48558	12.1456	1.05414	7.38389	3.90336	9.06462	6.27065	6.78874	3.69292	8.978	6.50046	6.20073	9.3432	8.05389	2.38113	1.26088	14.4264	7.3347	4.64415	1.96781	0.2533	14.2677	4.07557	4.20862	11.5924	0.64827	6.19586	8.19869	6.54476	9.46527	6.36702	8.99562	6.78875	8.74809	4.94492
TC_GA_A06	Test	GA-A	7.81274	11.8597	7.03183	4.28322	0.9949	5.95175	6.62762	1.92668	10.6465	6.75023	10.3138	7.61867	2.65348	12.3954	1.34513	8.64511	6.21124	8.28861	6.48242	6.86486	5.13666	10.7315	9.24319	5.64894	8.10324	8.68242	2.82344	2.10223	15.2224	6.52905	6.63535	2.09021	0.1128	13.892	4.21188	6.69798	12.4197	0.62874	6.35325	9.21108	7.0905	11.9534	5.15178	9.85258	5.17941	8.43012	5.03687
TC_GA_A07	Test	GA-A	5.82942	10.6137	7.38001	2.71781	1.03419	3.98462	5.95132	0.88018	9.81086	6.34227	10.0322	2.94983	2.29333	11.2925	0.53923	7.61122	5.37557	8.8046	6.17402	6.91761	5.10326	10.0146	5.892	5.80974	9.49168	8.40034	2.25218	1.65493	13.268	6.51232	3.93221	2.01458	0.04261	11.8531	4.00882	4.17977	12.0229	0.97102	6.03689	8.21237	6.96	9.93883	5.75702	9.15051	5.92912	8.97289	4.34635
TC_GA_A08	Test	GA-A	7.40867	11.6159	6.08477	2.8709	1.25885	4.86195	6.41353	1.12953	10.5501	6.86608	10.2964	4.15657	2.76119	12.1758	1.34232	8.09914	6.04488	8.99467	7.43109	8.38063	4.23437	11.1252	6.57099	5.48271	9.59345	8.84148	2.5126	1.95197	14.2432	7.12149	3.6037	2.5375	0.06726	13.9462	4.35381	6.52329	11.4022	0.69082	6.87516	8.62664	7.3207	11.7859	6.41657	9.34563	5.90742	9.21604	3.31217
TC_GA_A09	Test	GA-A	6.32153	10.8874	6.27597	1.84182	1.66126	5.06221	5.85965	0.2282	10.5986	6.30065	10.0493	3.09852	2.1506	11.8827	0.61793	7.53134	2.58753	8.42429	7.21519	7.13997	3.5552	7.6248	6.46935	5.869	9.2543	8.45633	2.39301	1.3873	14.4235	7.35147	3.46655	1.91279	-0.2645	11.3686	4.44855	7.50974	11.7066	0.26629	6.1993	8.42453	6.62268	8.09755	5.5158	8.98571	6.3931	8.05153	3.25656
TC_GA_A10	Test	GA-A	5.93123	10.5929	6.46558	1.55016	1.46396	3.42395	5.97016	-0.03137	10.0727	6.08348	10.348	3.21872	3.25264	11.5203	1.91606	7.7421	3.17878	8.79818	6.59832	7.05741	2.74535	9.26102	6.21828	6.18493	8.83493	8.0908	2.55637	0.8601	12.9276	6.715	4.20699	1.72515	-0.23343	11.9117	4.26026	6.00397	11.304	0.18649	5.88135	8.29072	6.39211	8.54862	5.22951	8.65069	6.41873	8.57975	3.29442
TC_GA_A11	Test	GA-A	5.84674	10.6657	6.96012	1.66626	1.16273	4.18403	6.20594	0.26165	10.0716	6.10608	9.91746	4.83899	3.95451	11.2355	0.82912	6.71843	1.38607	8.43919	6.25919	6.6661	3.02619	7.44203	6.70806	6.07478	9.40725	8.01354	1.89829	1.52042	13.4209	7.02444	4.6134	1.72957	-0.13768	12.8712	4.45793	5.50137	10.7553	0.33064	5.77758	8.30986	6.14214	6.28471	4.1486	8.70254	5.06158	8.55687	3.1151
TC_GA_A12	Test	GA-A	5.73528	10.4284	6.16082	1.59387	0.71528	3.58151	5.91128	0.23346	10.1066	6.00416	9.5904	3.69283	2.5815	11.2738	1.90434	7.84957	4.65828	8.75814	7.58159	6.47909	4.08944	8.63971	6.23556	5.9226	8.90025	8.40964	2.13781	1.04847	13.4945	7.00891	4.00139	1.559	-0.0513	13.6002	4.13494	3.70161	10.8076	0.38767	5.62701	8.05727	6.35669	7.94656	4.9833	8.74729	5.94684	8.57226	2.86397
TC_GA_A13	Test	GA-A	5.73101	10.8139	7.31227	1.8154	1.50396	5.04144	6.74475	0.18936	10.3086	6.61354	10.6	3.09532	2.43763	11.8065	0.51351	7.5287	4.64305	9.0182	6.69187	7.91932	4.55869	9.23763	6.29526	6.81031	9.7399	9.29877	2.27579	1.99024	14.0377	7.2206	3.97689	2.00273	-0.25339	11.3104	4.28257	5.67765	13.5255	1.13888	6.68345	8.83476	6.98365	8.51754	4.81382	8.94459	7.37479	9.08858	4.07594
TC_GA_A14	Test	GA-A	6.2925	10.113	6.31127	1.43999	1.29063	5.78352	6.24833	-0.19235	10.5168	6.31529	10.4814	3.54043	1.35179	11.622	0.82948	7.18396	2.97585	8.55762	6.79066	7.76757	3.60323	7.69995	5.85809	6.38053	8.33129	8.23065	1.85576	1.4614	13.8261	6.89493	3.9643	2.35133	0.30414	12.6116	4.75626	5.89911	11.1088	0.45528	5.86327	8.07622	5.93612	7.57362	5.04946	9.19669	5.63386	8.6371	2.93186
TC_GA_A15	Test	GA-A	5.8975	10.5798	6.92886	1.84614	1.19328	5.11015	6.39935	-0.03848	10.8524	6.28053	10.5043	3.49372	2.14964	11.9545	1.30843	8.18306	3.05496	8.80484	7.76849	7.19996	2.72082	8.25729	6.55998	6.04355	9.39661	8.51755	2.52967	1.44309	13.2358	6.99235	3.9495	2.15941	-0.055	11.9587	4.45421	5.62409	11.7397	1.03152	6.24464	8.5382	6.70053	7.22895	5.01214	8.84102	5.84855	8.92346	4.70177
TC_GA_A16	Test	GA-A	5.96193	10.506	6.38369	0.93483	1.15143	3.63004	6.14991	0.36069	10.3386	5.9298	10.1623	2.73961	1.84693	11.3615	0.60597	7.7702	2.62041	8.95551	6.13366	6.89086	4.56584	8.84982	5.6711	6.31054	9.2932	8.92955	2.27348	1.84917	13.9	6.83668	4.04224	2.24988	0.59998	12.2302	4.14025	4.64175	11.0821	0.07878	5.81526	8.35493	6.64254	8.0907	5.08096	9.11618	5.26227	7.75542	2.89422
TC_GA_A17	Test	GA-A	6.39849	10.2823	6.1551	1.43179	1.75706	4.48388	6.04307		9.79048	6.05193	9.89061	1.69583	2.52635	11.5073	1.47767	7.8657	3.04832	8.39699	6.48601	6.34198	4.01698	7.55317	5.94303	6.41072	9.04066	9.06606	1.96653	1.49114	14.4329	7.10215	2.90273	1.53291	-0.14253	11.7694	4.08892	3.97262	11.7576	0.12669	6.05207	8.27641	6.11747	6.73494	4.91466	8.66705	5.22665	8.0478	2.29434
TC_GA_A18	Test	GA-A	6.52689	10.4221	6.44693	1.04332	1.11044	3.80024	6.02955	0.87454	10.0186	6.29129	10.1909	2.61454	2.38341	11.2412	0.53637	8.13009	3.26352	8.63182	6.59392	7.56299	2.2754	10.3877	6.39275	6.03405	8.97567	8.1355	1.57773	1.3393	14.0672	7.23694	3.38961	1.82198	0.05375	11.7458	4.34191	5.23875	11.7987	0.60228	5.76251	8.26981	6.55729	10.1646	4.56817	8.46619	5.47822	8.02825	3.07301
TC_GA_A19	Test	GA-A	6.19758	10.4449	6.91994	1.22126	1.18588	3.29351	6.27832	-0.02933	10.3133	6.04538	10.2438	2.39474	2.77744	11.1902	0.31261	6.96852	3.24361	8.67248	6.38839	7.28707	3.15961	8.75478	5.79814	5.66661	9.3421	7.50156	1.71421	1.30702	13.2282	6.60451	3.59219	2.01422	0.20214	11.9034	4.09418	4.13117	11.6924	0.4173	5.76953	8.82773	6.23591	8.51651	4.94439	8.62466	6.13544	8.64528	2.74578
TC_GA_A20	Test	GA-A	6.32511	10.4109	6.0772	1.6035	0.7215	3.60343	6.63999	1.90449	10.009	6.80211	10.3073	1.93752	3.22852	11.152	0.17509	8.60611	7.55927	8.79766	6.64572	6.34855	4.02161	11.8856	5.51597	5.5965	9.35071	8.98324	2.07571	1.26494	15.1617	6.34025	5.30576	1.86549	-0.15417	13.8339	4.04708	2.01693	11.1531	0.43059	5.77771	8.33612	6.6034	12.5128	5.66355	8.69344	6.48748	8.08889	4.38341
TC_GA_A21	Test	GA-A	4.95788	10.223	6.53886	2.36456	0.99685	3.39729	5.94203	1.38332	9.63557	5.84834	9.91712	3.67436	2.4406	11.3413	1.61694	7.49106	3.40974	8.66536	7.29898	6.22008	4.89934	9.07535	6.92253	5.39673	9.27131	7.88286	1.32317	1.6581	13.9794	6.40988	3.4923	1.8944	-0.37628	10.8921	4.19138	3.64499	11.968	1.49564	5.65111	7.66049	6.28072	8.35428	5.3347	8.54564	6.13562	7.6699	3.71208
TC_GA_A22	Test	GA-A	5.67621	10.2862	6.04419	1.44866	1.29321	4.74022	6.05955	-0.1834	9.8451	5.87362	10.0422	2.03785	3.29117	11.5773	0.19968	7.34994	2.96254	8.76289	7.27677	7.19392	3.94662	7.64815	6.54864	6.62927	9.32774	9.108	1.7732	1.66258	13.7231	6.7806	3.68208	1.5753	-0.2678	12.1286	4.09107	3.63362	10.6331	0.49916	6.06662	7.87086	6.21223	7.9002	5.58697	8.73226	5.90126	8.10484	3.49322
TC_GA_A23	Test	GA-A	6.83372	10.4801	7.12947	1.05601	1.08202	4.27553	6.44206	0.35352	10.2649	6.09874	10.3219	5.54497	2.28385	11.7857	0.11126	7.54965	3.60769	8.67561	7.72538	7.26532	4.86342	9.37034	6.31921	6.34231	9.04058	8.41806	2.25753	1.72095	13.6273	6.86778	4.27996	2.24387	-0.07488	10.2452	4.27604	5.32053	11.6327	0.49466	5.82157	7.94293	6.57895	9.6124	4.39524	9.2631	5.83049	8.2263	4.70179
TC_GA_A24	Test	GA-A	5.38361	10.0249	6.44135	0.54117	0.76029	4.03361	6.13947	-0.06561	9.83772	6.15256	10.1664	1.63408	2.43087	10.7842	1.05243	6.8834	4.11228	8.47275	6.24339	6.94474	4.07924	7.76138	6.14222	6.0892	9.0933	8.25803	1.75478	1.28283	12.3389	6.81258	3.12816	1.79404	-0.1536	11.2919	4.45845	5.22485	12.2634	0.24972	5.73033	8.65023	6.11999	7.98451	4.83672	8.56178	6.11384	9.15415	2.8166
TC_GA_A25	Test	GA-A	6.16197	11.5331	6.69036	1.59708	1.37841	4.57147	6.15953	0.59728	10.3148	6.00631	10.2549	1.96003	2.88564	11.5229	1.59466	8.10831	3.16947	9.07599	7.34296	7.13546	3.71254	7.85662	6.69652	6.40187	8.70511	8.82564	2.49453	1.25509	13.1708	7.32824	3.71528	1.87935	-0.01861	13.8171	4.08401	5.44604	11.0551	0.7082	5.60678	8.47995	6.40894	8.75168	5.39107	9.00838	5.92516	8.83385	3.35811
TC_GA_R01	Test	GA-R	5.68539	10.107	6.15079	1.17654	0.67664	3.63066	5.92012		9.73828	5.87215	9.97687	1.91502	2.26759	11.5966	1.29746	6.86728	2.76082	8.40725	6.47079	7.17684	3.86425	7.28722	5.68624	6.15653	8.71586	7.88069	2.03535	1.23736	13.2908	7.20422	3.51766	1.62181	-0.04701	11.8904	3.98354	6.12531	10.4993		5.75486	7.50489	5.70538	6.70436	4.80267	8.77293	5.37062	9.247	2.9009
TC_GA_R02	Test	GA-R	5.67761	10.4602	6.60667	1.00767	1.17167	3.82299	6.32912	0.18929	10.3787	6.19594	11.096	2.41184	3.08116	11.4511	0.16505	7.08135	5.1134	9.09766	6.14414	6.68794	4.06999	9.49905	6.32818	6.49454	9.71391	9.15786	2.19693	1.59032	13.9811	6.99718	3.72288	1.84013	0.5748	12.9274	4.39763	4.02769	11.2466	0.2986	5.88417	7.97985	6.45996	10.5731	5.004	8.46406	5.33963	8.40944	3.38893
TC_GA_R03	Test	GA-R	5.68719	9.87797	6.76163	0.45333	0.8977	4.38022	5.64461		9.81507	5.46929	9.68073	1.97708	2.73077	11.6568	2.66764	6.53147	2.31638	8.34041	6.0409	6.33599	3.55034	6.87212	7.71079	5.43226	9.15812	7.87172	1.18343	1.28915	13.5319	6.81885	2.36122	1.7009		10.6515	4.00232	5.01102	10.6762		5.55009	7.65869	5.68655	6.48497	4.66937	8.31375	5.23864	8.42037	3.82391
TC_GA_R04	Test	GA-R	5.81373	10.1557	5.72644	1.81607	0.7146	3.82944	5.95603	0.07896	10.0009	6.00072	9.88401	3.94653	2.22072	11.3031	0.84831	8.71847	3.83693	8.68278	8.12112	6.03373	5.22948	8.95853	4.9245	6.12704	9.52709	8.57448	2.19203	1.3658	13.574	6.49366	4.1427	1.21872	-0.29207	10.7125	4.01993	3.79556	11.4706		5.59939	8.09381	6.54979	7.97575	4.17036	8.80477	5.67436	9.28041	4.32679
TC_GA_R05	Test	GA-R	5.31096	10.6101	6.00265	0.5549	1.85516	3.76655	5.6126	0.07936	10.1602	5.70905	9.63157	0.79533	2.63468	10.7827	1.52698	6.14575	3.48772	8.6426	6.8429	7.24518	2.56586	8.70986	5.67756	5.61682	9.63655	7.76923	1.68573	1.38088	13.3888	7.28203	3.18327	1.37196	-0.14313	11.4636	4.13153	4.99825	9.64744	0.21696	5.77532	7.91565	6.18036	8.74551	4.97816	8.11642	4.44189	8.1143	2.92888
TC_GA_R06	Test	GA-R	5.92641	10.5949	6.38451	1.61429	1.25629	3.86786	6.27513	0.24087	10.171	6.30195	10.3362	1.39982	1.95858	11.1704	1.20811	7.49353	4.21532	8.69318	6.51218	6.61282	2.51057	8.66411	7.48687	5.56527	9.55003	8.00649	1.88099	0.84642	14.0668	6.59042	3.33028	1.69202	0.26705	12.068	4.37296	6.13461	10.8718	0.60312	5.84407	8.27817	6.28386	8.48644	4.90757	8.52816	5.71364	8.42675	3.58278
TC_GA_R07	Test	GA-R	6.3551	10.8318	6.46535	1.92684	1.91706	5.87653	5.86786	0.33964	10.321	6.18922	9.98493	2.91952	2.13615	11.8136		7.57811	4.64752	8.5313	7.39921	7.13451	3.72055	8.98756	5.68688	5.20979	9.22255	8.28818	2.61027	1.70447	14.4889	6.86049	3.51631	2.75768	-0.17948	12.8986	4.25605	3.59236	11.7389	0.80476	6.35869	7.73162	6.79801	9.25643	5.3104	8.81379	5.51055	10.2797	3.14732
TC_GA_R08	Test	GA-R	5.23131	10.5496	6.90501	0.66065	1.23345	3.1882	5.74182	0.13873	9.988	5.92689	10.0995	3.66206	2.55931	11.0876	0.68715	6.99331	2.97204	8.73773	6.07194	6.76655	4.41757	8.04827	6.40698	5.81187	9.15484	7.80607	1.96553	1.6674	14.036	6.86822	4.13881	2.10669	-0.13923	11.3901	4.29636	3.21808	10.4913	0.349	5.53071	8.50454	6.33785	7.67276	5.31781	8.88996	5.26549	8.16967	3.27495
TC_GA_R09	Test	GA-R	5.88805	10.152	6.28892	0.50418	0.50363	3.57491	5.76556	-0.04788	9.96432	5.54735	10.1422	2.92051	2.30914	11.081	0.9918	6.85949	1.83991	8.67739	6.63373	6.48077	4.12423	7.58415	5.82059	6.4527	8.67024	8.59098	1.83289	1.1744	13.9197	6.68517	3.58465	1.86927	0.0753	12.0532	3.82554	2.61805	10.5468		5.67238	7.661	5.77877	6.66236	4.98284	8.42802	5.50015	7.70692	3.07037
TC_GA_R10	Test	GA-R	5.36211	10.3612	6.24436		0.55656	2.1622	5.69921	0.01459	9.605	5.72761	9.84771	2.47313	2.97852	11.1183	0.12638	6.81203	2.86298	8.68818	6.15763	6.93555	4.23663	8.0095	5.63145	5.35408	9.40023	7.34733	1.6244	1.32061	13.1529	6.08939	3.19592	1.71008	-0.0893	11.0222	4.13675	3.75859	10.9901	0.70365	5.60781	7.64764	6.13723	8.07418	5.48992	8.45691	5.61186	8.06772	3.05721
TC_GA_R11	Test	GA-R	6.03816	10.2138	6.91591	0.90498	1.27318	4.38512	5.91101	0.08331	10.4622	5.91575	10.3965	2.02358	2.21217	10.972	1.04327	7.3754	2.80809	9.00249	7.07536	6.45017	2.07141	7.48885	5.49908	6.07531	9.19719	8.71492	1.9467	0.99403	12.9228	6.81097	3.16363	1.68183	0.10745	11.1998	4.65656	3.4865	10.2654	0.32508	6.12391	7.70937	6.34011	7.77691	4.74646	8.59984	5.78929	7.85787	2.8727
TC_GA_R12	Test	GA-R	5.21244	10.4395	7.35193	1.01642	1.35637	4.03907	6.15609	-0.0091	9.87841	6.03858	9.8733	2.42312	1.86362	11.2819	0.73717	6.33137	3.65388	8.30135	5.77472	7.18802	4.09419	8.1176	6.15101	5.91862	8.57995	8.97997	2.18046	1.34345	13.3737	7.13455	3.75913	2.10404	-0.01661	11.4036	4.32353	6.71511	11.4714	0.66385	5.97146	7.98925	6.30796	6.75355	4.58909	8.39324	5.74734	7.69037	3.67546
TC_GA_R13	Test	GA-R	6.12211	10.3566	6.81029	2.10177	1.28528	3.92596	6.37108	0.02405	9.95311	5.93791	9.97493	2.00931	2.31753	11.2123	1.24784	6.88	3.53765	8.48431	6.24562	7.87113	3.64613	8.96619	6.37436	4.3662	9.64283	8.2461	2.00541	1.48678	14.0346	7.24051	3.53831	1.34277	0.46168	11.6192	4.36431	5.4256	11.078	0.64431	6.18369	7.8449	6.64569	10.5413	4.98402	8.66981	5.89381	8.86026	2.87554
TC_GA_R14	Test	GA-R	5.3108	10.4165	7.33323	0.6638	0.97506	2.44938	5.93768		10.0008	5.92908	9.72841	1.86063	2.54201	10.9246	1.27919	6.04837	2.50932	8.78169	5.45935	7.10446	4.4721	6.77365	5.81759	5.82442	9.46949	8.15682	1.72761	1.08157	12.4793	6.59379	3.25194	1.72311	-0.0515	12.1002	4.13615	5.83149	10.6034	0.18296	5.90753	8.07615	5.93747	6.71789	5.13379	8.58454	5.67448	7.95817	3.0721
TC_GA_R15	Test	GA-R	7.93	11.0721	7.6204	3.53634	1.33935	6.17786	5.58587	0.22434	10.7562	6.48555	10.5552	3.87032	3.08697	11.6296	2.27728	10.7681	4.36205	8.58813	10.892	6.69938	5.27538	9.37888	7.35264	6.26168	8.67037	9.39301	1.97523	1.47315	13.7298	7.18886	4.81079	1.98181	0.29277	12.4836	4.69722	4.83286	12.9639	0.9501	5.88974	9.19703	7.10959	8.25179	5.74826	9.57916	6.91051	8.93139	4.4233
TC_GA_R16	Test	GA-R	5.36925	10.3584	7.14624	5.6349	1.34975	4.23642	5.93343	-0.11471	10.2718	6.09239	11.0623	2.02967	2.17486	11.2789	0.3483	7.11735	2.07778	8.49703	6.39121	6.95494	3.11411	6.94395	6.82392	6.58691	9.66248	8.36231	2.22242	1.44711	12.8387	7.17418	2.89442	1.60511	-0.29537	11.4523	4.26013	4.7609	10.8913	0.63372	6.05695	7.9458	6.22128	5.57501	4.47063	8.69528	6.1279	8.4913	3.25048
TC_GA_R17	Test	GA-R	5.23456	10.3954	6.64399	1.17053	1.09285	3.55614	6.23449	-0.15279	9.56647	7.55908	10.0489	1.3822	2.32924	11.0327	0.46785	6.61163	3.56884	8.97173	5.76863	6.18455	3.35827	7.46127	5.77117	5.96656	9.50436	8.40118	2.67546	1.24598	13.5228	6.41219	2.95288	1.40336	-0.24822	11.4974	4.23694	5.47728	10.977	0.23083	6.23643	8.45685	6.18764	7.29239	6.1525	8.68588	5.53939	8.17958	3.08369
TC_GA_R18	Test	GA-R	6.23114	10.5506	6.189	1.25768	1.83014	5.14213	5.66175	0.60302	10.6024	6.11514	10.1301	1.88607	3.1974	11.6754	0.63732	6.96799	2.04374	8.70976	6.4942	7.27589	3.23096	6.83099	6.26202	6.35745	9.22562	8.36977	2.32719	1.52629	12.9055	7.42306	3.22463	1.72552	-0.1006	11.6264	4.65601	4.19251	10.9572	0.63119	6.29983	8.11124	6.36288	6.23127	4.04815	8.63071	5.99175	8.35357	3.42549
VC_GA_A01	Validation	GA_A	7.39979	11.2552	6.79374	2.3614	1.49778	5.02073	6.35227	0.94148	10.1622	6.23793	10.3329	2.31147	1.80024	12.0855	0.69343	8.3812	5.40917	8.96842	6.71826	6.25832	4.28792	9.59974	7.68725	6.35983	8.74121	9.40019	2.77358	1.284	14.8161	7.19403	4.516	2.89958	0.02464	12.9312	4.34239	4.5494	11.4444	0.5882	6.21614	8.09061	6.62868	9.61496	6.47883	9.02462	6.37304	7.88634	3.54324
VC_GA_A02	Validation	GA_A	4.88136	10.7413	7.70319	1.28336	0.88276	3.83685	6.55295	0.46657	10.2193	6.46144	9.95915	5.85525	3.17425	11.6255	1.17281	7.19293	3.95548	8.68657	6.34937	6.89013	3.30572	9.62668	5.87365	6.22138	9.39099	8.74299	2.34484	1.48478	13.9704	6.79917	3.69151	1.68519	0.4192	11.6661	4.41461	5.93023	11.3388	0.53739	6.12392	7.92045	7.194	8.6945	5.27462	8.54462	6.3787	8.51186	3.37154
VC_GA_A03	Validation	GA_A	5.36127	10.2692	6.43908	0.93532	0.69436	3.91455	5.77864	0.11961	9.9053	5.17249	9.99816	2.44229	1.4615	11.0804	0.26594	6.69568	1.98354	8.51109	5.9163	5.98313	4.87224	7.94839	6.2628	6.2323	8.80261	8.67192	4.10029	1.58159	12.3963	6.41825	3.113	1.88154	-0.323	11.6319	4.19083	4.23862	12.1911	0.37224	5.53705	8.10107	5.76609	7.93836	5.17191	8.59988	5.65915	7.78893	2.39533
VC_GA_A04	Validation	GA_A	6.00597	10.276	5.76549	2.24518	0.88569	5.14532	5.92268	0.20783	10.3306	5.89731	10.0233	1.84592	2.85972	11.5322	1.30799	7.60507	1.08386	8.81944	6.61928	8.18507	2.94325	8.17801	5.90323	5.70193	9.35306	8.43528	1.54075	0.9971	14.3638	7.24336	3.15443	1.40538	NA	12.2091	4.23692	4.62289	11.1429	0.65462	5.83318	8.08517	6.04115	7.75235	4.06348	8.48989	6.42068	8.73526	2.60313
VC_GA_A05	Validation	GA_A	6.47242	10.4421	6.1649	2.38879	0.98167	5.32379	6.06313	0.19804	10.4159	6.08741	10.0575	2.59273	2.80541	11.5195	1.94038	7.45546	3.34982	9.11868	7.09145	8.3019	2.85464	9.04205	5.74335	5.95887	9.4583	8.55229	1.89493	1.06593	14.1939	7.0418	3.22814	1.85052	NA	11.2988	4.14682	3.62575	10.753	0.80654	5.82301	8.07085	6.03589	9.23798	4.6005	8.51321	6.38921	8.64883	2.59708
VC_GA_A06	Validation	GA_A	5.28786	10.3266	6.65498	0.20611	1.32206	3.11177	6.14859	0.07952	9.62379	6.03376	9.88426	1.22735	1.70511	11.5441	0.23617	6.19918	3.2854	8.52493	5.77222	7.07814	2.46697	8.7929	6.19311	6.17353	9.68044	7.75683	2.27447	1.45794	12.5613	6.63135	3.04281	1.63129	-0.14829	12.7955	4.33791	6.18294	10.3793	0.30659	6.08442	7.61539	6.22993	8.81139	5.64623	8.4299	6.42666	8.38398	3.24669
VC_GA_A07	Validation	GA_A	5.90136	10.8537	6.79602	1.62999	1.1257	4.21173	6.19572	-0.09437	9.54981	6.2508	9.85713	5.31153	2.40542	11.0966	0.97097	7.70648	3.96453	8.80126	7.33461	6.51997	4.2182	8.76214	5.60143	5.83595	9.29461	8.15625	2.30201	1.8952	13.0163	6.47415	4.60576	1.71616	0.21559	12.7518	4.17383	4.4894	11.7628	0.69035	6.14005	8.11361	6.49971	7.86635	5.90706	8.90807	7.30602	9.91816	5.33469
VC_GA_A08	Validation	GA_A	7.33743	11.323	7.27233	3.79289	1.32615	5.24521	6.4055	0.68028	10.0773	6.1321	10.2563	2.08627	2.89552	12.3137	1.49414	8.04962	3.42962	9.29163	7.14781	7.10423	4.8689	8.46774	8.67342	6.41778	8.16755	8.36113	1.96846	2.14959	14.298	7.11465	4.21128	2.87377	0.18022	12.4631	4.48604	7.88972	11.493	0.51861	6.0339	8.63467	6.80633	9.27394	6.8344	9.23867	5.17046	8.48688	4.79628
VC_GA_A09	Validation	GA_A	5.68208	10.3449	6.91227	1.99735	0.61936	3.54472	5.62501	-0.17906	9.52973	5.83438	9.75546	3.67908	2.4613	11.2827	0.42146	6.96456	2.94756	8.40503	6.06048	6.84937	4.30912	7.43045	5.57858	5.62408	9.28436	7.88627	1.60605	1.4827	12.9195	6.24693	3.83375	1.94532	-0.15648	12.3705	3.81882	3.13218	12.6445	0.51236	5.89138	7.80685	6.5261	6.49907	5.78054	8.86949	6.3021	8.79045	2.66789
VC_GA_A10	Validation	GA_A	5.01509	10.1525	6.68582	1.29366	0.69967	3.77917	5.99473	NA	9.72964	5.44493	9.74634	3.22711	3.9093	11.2832	1.06965	6.88462	1.72872	8.50471	5.94218	6.70431	2.96879	7.30073	6.05776	5.87775	9.28333	8.22387	2.07756	1.18409	13.183	6.29419	3.83229	1.49584	-0.19997	11.1698	3.62101	3.55036	11.0343	0.46553	5.89594	7.3521	6.11812	5.41268	5.14023	8.26603	6.33542	8.42486	2.71211
VC_GA_A11	Validation	GA_A	6.99366	11.3198	5.92517	2.76994	1.39353	4.6943	6.47349	0.98526	10.5901	6.78315	10.4307	4.76253	2.42642	12.1787	1.09913	8.05091	6.01006	8.84075	7.60683	8.53392	3.86942	11.039	6.57509	5.62964	9.77537	8.65548	2.49003	1.86991	14.234	7.1566	3.54017	2.43648	0.02484	13.7876	4.47686	7.42774	11.7597	1.09814	6.97303	8.4088	7.17941	11.6262	6.6253	9.2646	6.29677	10.0135	3.78069
VC_GA_A12	Validation	GA_A	6.49988	10.7355	6.19159	1.79739	1.83912	4.84623	5.42405	NA	10.3778	5.95252	9.60251	2.74524	2.58943	11.9293	0.63848	7.78351	1.86126	8.61462	7.43422	7.27846	3.58512	6.64325	6.47322	5.45775	9.12106	8.24716	1.91568	1.5116	14.2605	7.44278	3.78884	2.22558	-0.0557	11.5554	4.18742	6.31398	11.2091	0.53279	5.92064	8.63791	6.68702	6.71052	4.60046	8.82315	5.64893	8.04522	3.00115
VC_GA_A13	Validation	GA_A	5.64599	10.5218	6.43671	1.14501	1.34772	3.36364	6.00642	0.02332	9.868	5.87045	9.9522	3.10526	2.51969	11.2968	1.7161	7.63141	3.36722	8.78458	6.89477	6.50489	4.78649	8.41483	6.32614	6.46059	8.55237	8.25962	2.37479	1.54687	12.771	6.66441	4.597	1.92814	-0.14789	10.6185	4.17355	5.84932	11.3294	0.11502	5.7324	8.36038	6.2744	7.05534	5.2996	8.8959	6.46968	7.84156	3.33146
VC_GA_A14	Validation	GA_A	5.7608	10.0476	6.67023	2.02607	0.91047	4.19107	6.13992	NA	9.84346	5.97367	9.96675	3.32363	2.80988	11.3681	0.44094	7.53111	1.62505	8.54486	7.27235	6.54248	2.845	8.58207	6.65938	6.07676	9.44082	8.21572	2.02153	1.26671	13.7211	6.94922	3.51637	1.62323	-0.0633	11.343	4.33439	4.56733	10.9682	0.224	5.863	8.26762	6.20502	8.01406	4.75069	8.5026	5.77206	9.01234	3.40126
VC_GA_A15	Validation	GA_A	5.96233	10.5109	6.45313	1.68698	0.80584	3.81428	6.08114	-0.14075	10.1319	6.01743	9.7343	2.83828	2.29406	11.618	0.99172	7.36003	3.2655	8.87202	6.83232	6.85115	2.75879	8.63282	6.14857	6.37564	9.03924	8.45206	2.27573	1.37623	13.8346	6.93404	3.63932	2.40525	0.27049	12.1994	4.25206	5.97322	11.3857	0.43023	6.0551	8.16606	6.60056	8.43027	6.16781	8.78731	6.91061	8.64665	3.45523
VC_GA_A16	Validation	GA_A	5.28671	10.4054	7.16801	1.02944	1.00269	4.36994	6.13698	NA	9.77934	6.0221	10.3865	2.12607	2.75143	11.5798	0.98958	6.3187	1.56786	8.84156	5.65227	6.50592	4.09737	6.60432	5.77901	6.60584	8.49073	8.18671	2.78732	1.91787	13.5689	6.65549	3.2784	1.48282	0.25633	12.1021	4.25485	4.88224	11.3398	0.73695	6.30611	8.04725	6.74634	5.35808	5.86676	8.48267	5.48529	8.86839	3.06281
VC_GA_A17	Validation	GA_A	5.72706	10.5595	6.75982	0.94002	0.67648	3.97473	6.08528	0.03692	9.72628	5.86289	10.3374	2.63015	3.22049	11.7158	0.88848	6.5252	1.3375	8.68193	5.88056	6.34967	3.67138	9.6233	6.24759	6.28429	8.36436	8.06664	2.81784	1.64507	13.5571	6.64396	3.65774	1.55801	0.46012	12.5287	4.14891	4.19414	11.7549	0.63311	6.19946	8.07077	6.56278	9.22104	5.47804	8.36087	6.03696	8.9155	3.55964
VC_GA_A18	Validation	GA_A	5.86181	10.5307	7.00993	2.23368	1.16875	4.60715	6.54093	0.05766	10.0489	6.28476	10.2134	3.23922	2.04506	11.0817	0.66172	6.55752	4.42203	8.82716	6.32245	6.45331	2.68495	8.44558	6.5775	6.40398	9.76159	8.09624	2.42558	1.39317	13.1749	6.83554	3.86642	1.69777	-0.22683	12.4612	4.15735	3.73272	11.236	0.73334	6.45739	8.18696	7.11325	7.42581	5.52063	8.54314	6.19362	8.57923	3.7119
VC_GA_A19	Validation	GA_A	5.53266	10.482	6.91257	1.37772	0.77302	4.69948	6.80611	NA	9.97714	6.1564	10.436	2.0078	2.43373	11.2429	0.88603	6.40557	2.51466	9.05951	6.20867	6.40905	1.99192	8.29624	6.66896	6.81823	9.70854	8.3381	2.26702	1.3732	13.2116	6.95809	3.01851	1.49366	-0.36914	12.091	4.22662	6.13881	11.34	1.01154	6.47414	7.95364	6.97939	7.74856	6.03745	8.53293	6.06713	8.95436	2.92466
VC_GA_A20	Validation	GA_A	6.26371	10.2681	4.87907	1.2706	1.11894	4.63823	5.59685	-0.19303	9.74712	5.44815	9.72104	3.20267	2.44424	11.5441	0.45016	6.96725	2.09407	8.77935	5.98703	6.20971	4.73108	7.85806	5.32281	5.48315	8.48481	8.94878	2.11615	1.54335	14.0734	7.07014	3.8301	1.33576	0.80772	12.1569	4.11322	5.98442	11.5783	0.29463	5.08043	7.79616	6.32238	7.04659	6.46187	8.87447	4.77451	9.79551	2.60446
VC_GA_A21	Validation	GA_A	6.77583	10.7197	5.52012	1.09205	1.22994	4.81014	5.65985	0.48856	10.0244	5.77128	9.76419	2.63258	2.13634	11.8562	1.24237	7.15796	3.41689	8.64631	5.78819	6.36063	4.80368	9.14395	5.68751	5.98933	9.20693	8.92938	1.8668	1.48481	14.484	7.48424	4.01026	1.3098	0.98883	12.6094	4.19594	6.47587	11.3057	0.3138	4.92986	7.78331	6.48822	8.88216	5.55972	9.00197	4.74001	9.38175	2.69052
VC_GA_A22	Validation	GA_A	5.47894	10.2658	7.0179	0.54655	0.83903	2.29438	5.95009	0.55596	9.75631	6.31825	10.1051	4.22194	2.49091	10.9091	0.26231	7.29337	4.43971	8.52755	5.80812	6.64767	5.50209	9.81932	5.88849	5.46497	9.34854	8.73618	1.99079	2.81867	13.5253	6.57428	4.59898	2.44313	2.94573	13.3829	4.22805	2.27873	10.4501	0.05517	5.53656	7.93557	6.3989	8.75161	4.62088	9.10939	5.09642	8.76323	3.59299
VC_GA_A23	Validation	GA_A	5.89322	10.6307	6.96943	2.41514	1.34882	4.08276	6.08693	0.39383	9.74205	6.43498	10.2792	2.83294	1.57257	11.2754	1.11654	6.92815	4.8109	9.22512	6.03595	6.82169	3.07566	9.63255	5.77312	6.36846	9.21411	8.28237	1.9156	1.39543	13.3631	6.47948	3.37997	2.4888	NA	12.1817	4.18634	3.33293	11.1705	0.25482	6.11895	8.63193	6.5237	9.40979	6.47458	8.5988	6.03123	9.01053	2.69256
VC_GA_A24	Validation	GA_A	5.47312	10.8169	7.25867	1.12985	1.33825	3.58852	6.3172	0.44244	10.0197	6.71295	10.5145	1.85976	2.01941	11.7342	0.62371	6.85887	4.88509	9.06718	5.77034	7.13572	3.41127	9.50027	6.09945	6.75366	9.43794	8.40087	2.28855	1.67066	13.9379	6.83777	3.69704	1.92479	0.00038	11.2581	4.26825	5.54573	11.1254	0.50671	6.24603	8.57911	6.71979	9.94524	6.26362	8.77789	6.05714	8.91102	2.93427
VC_GA_A25	Validation	GA_A	5.03274	10.5778	6.27693	1.26838	2.20057	3.67372	6.12807	-0.20934	10.1051	5.95055	9.82171	4.33681	2.113	11.4614	0.79577	7.26727	1.69677	8.16877	6.95523	7.83598	4.32985	6.41192	5.79462	5.49921	9.49287	7.92246	2.07925	1.95069	13.9347	6.87822	3.77537	1.85489	0.81624	11.363	4.37862	5.43878	10.9926	0.8351	6.24668	7.91515	6.29997	5.20911	3.88232	8.83822	6.49049	8.1279	3.47947
VC_GA_A26	Validation	GA_A	5.63089	10.4879	6.33965	1.00093	1.78764	3.51119	6.23512	0.07428	10.0412	6.01293	10.1889	1.93947	1.59202	11.5602	NA	7.6287	2.66169	8.32571	6.85551	7.72462	2.6493	8.37686	5.71463	5.5333	9.4389	7.99955	1.99984	1.29426	14.5989	7.0293	2.98386	1.54246	0.55845	11.3607	4.22531	5.25349	11.3541	0.70707	6.03929	7.81603	6.19592	7.6537	4.74159	8.68694	6.40501	7.9685	3.3909
VC_GA_A27	Validation	GA_A	7.91742	12.1414	6.29215	3.52096	1.81597	5.75201	6.66311	2.34611	10.3189	7.54456	10.6451	4.14891	3.15773	12.1034	1.48271	9.49297	7.35548	9.04798	7.0194	6.9181	3.79791	11.6796	7.4629	5.92972	9.34697	9.05419	3.20382	1.43788	15.422	7.43109	5.39262	2.23973	0.01164	14.7547	4.2772	5.31971	11.9916	0.92593	6.29581	8.742	7.63079	11.5058	6.12453	9.21963	6.35253	8.681	3.62226
VC_GA_A28	Validation	GA_A	6.36959	10.6267	6.1602	2.15012	1.56974	5.52099	5.74528	0.02853	9.96928	6.35553	10.0216	5.00593	3.31046	11.3021	1.49625	7.48678	3.45005	8.83293	6.74374	7.13046	3.82969	7.89155	6.37186	5.81691	9.67432	8.39566	2.37321	1.73545	13.4238	6.99971	3.86329	2.08273	0.18508	13.0102	4.14275	5.09278	11.0211	0.61546	6.00194	8.55454	6.89329	7.07642	5.5602	8.7283	5.70219	8.47548	3.35601
VC_GA_A29	Validation	GA_A	5.63285	10.7506	7.11054	1.60566	1.10513	4.86215	6.29322	-0.2154	10.0364	6.11937	10.5222	3.26799	2.26822	11.3131	NA	5.92297	2.4372	8.74121	6.24261	7.91932	3.39719	7.73459	5.72016	6.12026	8.52561	8.37519	1.98976	1.61316	13.8219	6.5787	3.31557	2.08876	-0.07035	12.1767	4.26815	6.49347	10.462	1.04302	6.42155	8.33087	6.8842	7.21785	6.21584	8.91504	5.06398	8.73249	3.76944
VC_GA_A30	Validation	GA_A	5.87913	10.8533	7.19164	2.16887	1.52616	4.9057	6.32024	NA	10.1677	6.17825	10.5205	3.36047	1.90959	11.7685	0.07674	6.20496	3.03398	8.86537	6.35644	7.80206	5.34031	7.38323	6.05638	6.33069	8.8337	8.36801	1.95094	1.97159	14.1773	6.79358	4.02467	2.30735	0.14163	12.4554	4.30899	6.02946	10.6407	0.69432	6.49784	8.2657	6.85122	6.59041	7.06415	9.38075	5.18792	8.68854	4.11757
VC_GA_A31	Validation	GA_A	6.08341	10.4628	6.11817	1.01642	NA	3.55869	6.28916	0.25394	10.0121	6.24831	9.88617	3.08438	2.28733	11.4286	0.9956	6.60192	2.25309	8.81932	5.42077	5.97639	5.2261	7.87034	6.52686	6.16222	9.15945	8.21689	2.34745	1.7523	13.9143	7.15693	3.99947	2.06832	-0.08546	13.0118	4.25599	3.78922	10.9755	0.44448	5.91985	8.18378	5.89325	7.49252	5.90947	8.91258	5.46007	9.16455	3.30515
VC_GA_A32	Validation	GA_A	5.6754	10.5903	6.09403	1.65785	0.85655	3.51407	6.10336	NA	10.3614	6.04172	9.88006	4.33215	2.62461	11.617	0.05334	6.77682	2.18653	8.75555	6.25156	6.76406	5.37986	6.5225	6.12789	6.42896	8.87817	8.7223	1.64416	2.01724	13.461	6.94554	4.51331	2.48319	-0.31354	11.677	4.23095	5.58915	11.3101	0.08566	5.76595	8.41161	6.04836	5.66988	5.01991	9.30348	5.87025	8.11817	3.39049
VC_GA_A33	Validation	GA_A	5.9558	10.6773	6.63027	1.47348	1.283	5.11874	6.36629	0.23387	10.8145	6.26177	10.5121	4.64325	2.03987	11.9033	1.06099	7.89927	1.23021	8.84587	7.66647	7.32795	2.91221	7.90182	6.5312	6.43609	9.39543	8.79203	2.63119	1.37976	13.5029	6.56844	3.93534	2.51753	0.55833	11.7001	4.30901	5.29491	12.0758	0.84943	6.52796	8.47429	6.75973	7.40886	5.88429	9.14674	6.94698	8.34391	4.31092
VC_GA_A34	Validation	GA_A	6.01305	11.0328	7.71269	2.00534	1.85121	4.56729	6.19655	-0.09692	10.4046	6.43172	10.3775	4.47565	2.20603	11.6936	0.80776	7.05594	2.60793	8.68735	6.86019	7.04029	5.12399	8.06239	6.83113	6.51214	9.61093	8.89242	2.55821	2.23574	14.933	6.71032	3.91676	1.99409	-0.1694	12.8304	4.34626	6.23274	11.6763	0.81476	6.41259	8.38481	6.80009	7.02991	4.54532	9.41674	6.89398	8.50131	3.53836
VC_GA_A35	Validation	GA_A	5.80158	10.9022	5.46934	1.40888	1.21682	5.3802	6.08802	0.2357	10.5068	6.16138	10.3349	4.77831	2.27699	11.2729	0.83845	7.38675	2.91554	8.71889	6.45463	7.69993	4.39685	9.43848	5.9652	5.68366	9.24186	7.9629	1.95694	1.39679	13.3357	6.71526	4.66045	1.88715	-0.05418	12.5402	4.02651	5.07209	11.0345	0.7018	6.15339	8.74766	6.32597	8.651	5.01982	9.23496	5.61344	8.96219	3.15404
VC_GA_A36	Validation	GA_A	5.45121	10.1105	6.88036	1.60607	1.40516	4.47031	6.42129	-0.06639	9.75392	5.88138	10.3601	1.40942	1.55732	11.291	0.2436	8.45078	3.35203	8.43298	8.07615	7.14604	3.36755	8.25518	5.96777	5.86418	9.32848	9.14622	2.30116	1.27233	14.1689	6.50067	3.41142	1.75152	1.25472	12.2377	4.37856	3.27047	12.2597	0.57703	6.09645	7.64373	6.61147	6.73522	5.3343	8.5478	6.59425	7.50546	3.2349
VC_GA_A37	Validation	GA_A	5.2392	10.4119	6.49343	0.90252	1.17499	4.88101	6.23099	0.01893	10.1105	6.01781	10.0661	1.69283	1.56191	11.0733	0.12842	7.27846	3.47335	8.71385	6.83505	7.37783	4.90178	8.22805	5.80251	5.99827	9.50005	8.68702	2.12069	1.66472	12.4153	6.86108	3.82919	1.70907	-0.02148	12.3116	4.38862	2.59592	10.891	0.79313	6.38292	7.63269	6.64205	7.51171	4.48951	8.70272	5.60119	8.635	2.76632
VC_GA_A38	Validation	GA_A	5.50024	10.0655	7.52784	2.59186	0.53092	3.69118	6.24113	-0.19651	9.98059	6.13972	10.2628	2.92428	2.91668	11.4804	1.46032	7.20195	2.70075	8.89055	6.66407	6.54089	2.97307	7.28059	5.88116	6.49841	9.57864	8.37973	1.37238	1.35705	13.7971	6.49178	3.06522	1.67625	-0.12472	11.2305	4.29359	2.62317	10.7245	0.33355	6.09524	7.77768	6.59282	6.20257	5.89783	8.5175	6.38227	9.01335	2.92863
VC_GA_A39	Validation	GA_A	4.88928	10.1971	6.57635	0.90342	0.99218	3.31505	6.08902	-0.13346	9.64063	5.91034	10.0272	2.30153	3.03843	11.075	0.34455	6.8926	2.05883	8.57816	5.47296	6.6402	3.96216	6.96452	4.93604	6.52171	8.94099	8.54403	2.23516	1.72242	13.8171	6.93625	3.92838	1.66972	-0.22066	11.6099	4.21114	4.9654	10.9215	0.09215	5.74121	7.77356	5.76122	6.14368	5.37841	8.96108	5.43744	7.6921	2.78205
VC_GA_A40	Validation	GA_A	6.501	10.2978	6.78521	0.91611	0.54023	3.90171	5.62672	0.39171	9.71412	5.99588	10.6212	2.95175	1.51743	11.0445	0.62375	7.42613	2.57574	8.49436	6.2699	6.37842	2.7738	10.2189	7.04451	6.1272	9.59813	7.89656	1.70831	0.7582	13.2351	6.85334	3.92437	1.32542	0.53719	12.4808	4.24987	4.30973	11.635	0.07013	5.69771	8.70329	6.07043	10.8536	4.39028	8.25901	5.64356	8.70373	3.23209
VC_GA_A41	Validation	GA_A	5.86963	10.5422	6.81026	1.99563	0.96231	4.92842	6.1233	-0.09366	9.96097	6.08659	10.1372	3.59132	2.50825	11.4813	0.58117	6.43414	3.05179	8.53888	6.64777	6.9327	3.35744	8.35727	5.12405	5.89684	9.12223	8.68202	2.94853	1.47403	13.3918	6.80221	4.08752	2.14401	-0.26265	12.6566	4.32973	7.06628	11.4942	0.69784	6.29615	8.15468	6.57117	7.86619	5.75029	8.88425	7.12325	9.02451	2.93823
VC_GA_A42	Validation	GA_A	5.63269	10.3411	6.46531	1.71031	1.22021	3.90301	5.79958	0.74195	9.83339	5.87289	9.70838	5.30528	2.05965	11.3522	0.02758	6.78612	2.18911	8.69276	6.26328	6.78597	4.15288	7.63606	6.1653	6.05115	9.43163	8.74361	1.691	1.81635	13.5927	6.58341	3.50785	1.67565	-0.12284	10.9339	3.96764	4.75647	10.425	0.3025	5.72104	7.96393	6.15642	6.91161	6.08049	8.75819	5.66934	7.90582	3.13437
VC_GA_A43	Validation	GA_A	6.26109	10.2648	5.45473	1.27448	1.2591	5.57746	6.00762	0.01424	10.2573	5.69938	10.1734	1.60778	5.2685	11.3408	1.48921	7.19489	1.93218	8.72952	7.48652	6.11989	3.67369	7.57366	6.04366	6.25911	9.42701	7.98028	1.51666	1.33973	13.3681	7.35373	3.50325	2.85558	-0.26235	11.7504	3.97128	5.33121	11.4094	0.25583	5.48676	8.15473	5.89347	7.01668	4.31869	8.87201	6.2018	7.80891	3.33006
VC_GA_A44	Validation	GA_A	5.41623	10.2813	6.20995	0.83452	0.62186	3.83034	6.20606	0.01452	9.76282	5.96775	9.93471	3.75348	2.70861	11.1148	1.72894	7.25051	2.47562	8.78949	7.02421	6.89202	3.98256	7.29563	6.35841	5.82376	9.75032	8.87246	1.8387	1.70377	13.7755	6.69439	3.56623	2.09727	1.98257	11.1715	4.39626	5.20833	13.503	0.53182	6.01559	7.97527	6.11444	7.1348	5.35713	8.38606	6.00394	8.18958	3.48767
VC_GA_A45	Validation	GA_A	5.94993	10.7941	7.45649	1.38777	1.39289	3.65429	6.22709	0.2593	9.84828	6.26033	9.85204	4.16081	1.9985	11.353	0.85112	8.032	2.6604	8.79396	6.65156	6.83048	4.69183	8.82394	6.01387	6.50058	9.2541	8.37307	3.20361	1.358	14.2357	6.81758	4.042	1.62476	0.26713	13.1141	4.20877	4.30195	11.5015	0.48003	6.03563	8.2668	6.57889	7.02914	5.7602	9.07331	6.27734	8.8318	3.32
VC_GA_A46	Validation	GA_A	5.32803	10.7559	6.37232	1.40588	1.04588	4.28119	6.36354	0.51566	10.4073	6.30777	10.0325	2.69469	1.96103	11.2359	1.09635	7.26344	4.50393	8.88706	6.71982	6.86801	4.27001	10.0226	6.43131	6.09079	8.24387	8.2357	2.31663	1.24708	13.6421	6.64933	4.41074	2.40087	-0.22384	12.3031	4.24451	5.81444	11.0087	0.53941	5.95745	9.05819	6.4028	9.70916	4.75402	9.00441	5.6285	8.28556	3.88916
VC_GA_R01	Validation	GA_R	5.50347	10.6513	7.29098	1.52229	1.35128	4.98256	6.64078	0.09847	10.2161	6.04994	10.506	2.7935	2.17645	11.3624	0.54224	7.73882	2.25544	9.07259	7.447	7.93188	3.04982	7.5159	6.36136	6.97391	9.71674	9.43673	1.86738	1.71935	13.6719	6.93932	3.93903	2.04058	-0.13279	10.7312	4.35949	5.56939	12.3257	1.01167	6.65441	8.7681	6.9562	6.12191	4.98912	8.78483	7.82617	8.38558	3.7946
VC_GA_R02	Validation	GA_R	6.36055	10.2393	6.46374	2.18975	1.06508	6.08733	6.17619	-0.08487	10.5845	6.43392	10.69	3.47856	1.64714	11.6082	1.15396	7.05199	2.36962	8.95474	6.95527	7.71435	3.80788	7.40914	5.83151	6.39672	8.1922	8.31358	2.03129	1.17484	13.6975	6.87693	4.25395	2.2935	0.64754	11.526	4.70686	6.89563	11.486	0.56404	5.87394	8.40141	5.94511	7.1182	5.74724	9.25276	5.94131	8.20903	2.75436
VC_GA_R03	Validation	GA_R	5.89902	10.889	7.13259	1.69021	1.15663	5.16972	6.45506	0.43289	10.7017	6.58019	10.4793	4.69829	2.39954	11.5264	0.83257	8.02038	4.48192	9.00095	7.27527	7.20145	4.30479	9.3555	6.19831	6.39196	9.58926	8.55753	2.54903	1.73709	13.3246	6.45184	4.86451	2.4886	0.333	12.497	4.37661	5.72891	11.7601	0.9371	6.37894	8.52564	6.91605	8.70944	5.87572	9.21545	6.19902	9.02929	4.56487
VC_GA_R04	Validation	GA_R	4.99968	10.0986	6.15348	0.84949	0.66848	3.42624	6.11975	0.10364	10.3047	5.85996	10.2125	3.6192	2.1117	10.8524	0.60957	7.34868	3.04477	8.6973	5.58513	7.05382	3.00673	9.59762	5.05814	6.00324	9.29387	8.09176	1.96373	1.00461	13.6147	6.79793	3.19058	1.54996	0.46142	11.6263	4.1411	3.76234	10.8392	NA	5.77831	8.06227	6.37333	8.39179	4.63027	8.74353	5.06789	7.83833	3.12774
VC_GA_R05	Validation	GA_R	5.60906	10.6117	6.75282	1.30137	2.13231	4.66641	6.49077	0.51071	10.0084	6.3718	10.0451	1.88107	1.8614	11.4004	1.04532	8.0893	5.51264	8.43675	6.69553	6.38098	4.18294	9.40517	5.94446	6.70684	9.05752	9.29069	2.19342	1.19153	14.4483	7.23065	3.75538	1.82756	0.10769	12.7587	4.33468	4.84128	11.7446	0.27848	6.09771	8.26234	6.38956	9.26757	4.93418	8.89651	5.72792	8.07531	2.93682
VC_GA_R06	Validation	GA_R	6.62844	10.3852	6.32838	1.8803	NA	4.18258	5.73339	0.24932	10.0571	6.17976	10.1331	6.77086	2.76178	11.4625	0.8057	8.0292	3.25616	8.41163	7.55458	7.30283	3.6815	8.30763	7.09738	5.39378	8.60133	7.76346	1.81139	1.22926	13.3906	7.11643	4.4085	1.73409	-0.3458	12.8447	4.03216	5.08792	11.9392	0.20161	5.83926	8.46412	6.4427	7.68622	3.9533	8.73977	5.6724	8.64151	3.19996
VC_GA_R07	Validation	GA_R	5.92333	10.8924	7.45435	1.46663	1.4458	4.02379	5.99665	0.50315	10.629	6.41698	10.4772	3.01294	1.25353	11.6087	0.69432	7.19092	1.96836	8.84365	6.48433	7.20688	4.18117	10.3972	6.26131	6.34791	9.66013	8.92839	2.57109	1.57278	14.6968	6.76539	3.30333	2.27209	-0.10748	11.7444	4.3178	5.96903	11.3204	1.07094	6.50544	8.44259	6.59702	9.79066	4.20469	9.39035	6.48889	8.53595	3.29634
VC_GA_R08	Validation	GA_R	6.1655	10.4612	6.9083	1.38259	1.44776	3.50449	6.25991	-0.02523	10.4264	6.00994	10.0452	2.90616	2.55757	11.1766	0.99864	6.59891	2.69052	8.65634	6.0529	7.40124	4.03456	7.73134	5.71663	5.71164	9.41743	7.46251	1.5949	1.52205	13.2456	6.96628	3.87184	2.15692	0.06389	11.6762	4.11017	4.31178	11.5048	0.44843	5.84451	8.7243	6.32992	7.52357	4.6346	8.78413	5.77443	8.61586	2.96963
VC_GA_R09	Validation	GA_R	5.94817	10.3498	6.18329	1.27655	0.79378	3.80724	5.93474	-0.20631	9.97577	5.9265	10.2176	2.30538	2.77613	11.3967	0.27515	7.38036	2.63124	8.64819	6.85452	6.56064	3.7761	7.88041	5.07951	5.54862	9.27309	8.58726	1.72608	1.55681	13.283	6.43776	3.35589	2.30862	-0.30131	11.8875	4.25285	2.29919	10.9634	0.18845	5.74538	8.13956	6.24867	7.31563	5.5599	8.52007	6.55762	9.02919	4.19736
VC_GA_R10	Validation	GA_R	5.97069	10.4981	5.25541	1.63874	0.91971	5.53099	6.32967	0.12154	10.5083	6.33987	10.4743	2.10659	2.30149	11.2252	0.68385	7.25675	2.66944	8.72542	7.13641	9.28605	4.30531	9.00587	5.98329	5.75866	9.20969	8.35209	2.0225	1.88586	13.6106	7.16942	3.91151	1.58168	-0.03627	11.9397	4.15891	5.30771	11.4703	0.91881	6.21199	8.4226	6.38206	8.59908	4.57525	9.10818	5.81782	9.53649	3.32666
VC_GA_R11	Validation	GA_R	5.07816	10.0386	6.7998	2.25028	1.36268	3.25714	6.10996	1.32221	9.73623	5.76738	9.98032	1.11212	2.03816	11.4472	0.3686	7.14413	2.61414	8.68301	6.28604	6.07422	3.98764	7.69162	6.65413	5.69722	9.37478	8.01226	1.58458	1.39134	13.7384	6.53391	3.25493	1.87271	-0.19421	10.5918	4.24658	3.94824	10.89	1.35893	5.36895	7.33632	6.18797	6.56639	5.07775	8.16677	5.51558	7.61223	3.29309
VC_GA_R12	Validation	GA_R	6.04698	10.9679	6.21727	1.60317	1.78739	4.68063	6.42513	0.54922	9.93424	5.9563	10.4499	1.90684	2.81879	11.8893	NA	7.8994	4.10649	9.12707	7.17059	7.33751	3.77699	9.38786	6.98051	6.78412	9.37948	8.9423	2.05245	1.62606	14.4913	6.98065	3.95516	2.29636	-0.17248	13.391	4.21904	4.80929	11.214	0.35645	5.94383	7.94727	6.10645	10.0405	5.791	8.98477	6.11361	8.21842	3.20516
VC_GA_R13	Validation	GA_R	5.37924	10.1505	6.94438	0.50095	0.691	3.77451	6.38254	-0.1582	10.094	5.91428	10.152	1.33712	2.0072	11.1191	0.34059	6.6682	2.78349	8.39554	6.71392	7.38428	3.29904	7.22186	5.41176	6.36185	8.58577	8.42274	1.91858	1.35833	12.8925	6.86792	3.15669	2.03676	-0.12718	9.83954	4.27709	4.28726	11.0026	0.21891	5.57698	7.58544	6.20068	7.06541	4.42215	8.86167	5.54749	8.06419	4.07572
VC_GA_R14	Validation	GA_R	5.28404	10.198	6.60659	NA	0.87652	4.06169	6.17406	NA	10.0254	6.10825	10.3846	1.73954	2.31325	11.1526	0.3974	7.00384	2.2275	8.68204	6.46805	6.93806	3.63569	6.94279	6.00581	6.41461	9.35266	8.45308	2.01597	1.06667	12.235	6.76288	2.99571	1.69357	-0.38191	10.9733	4.48427	4.86669	12.061	0.38669	5.92137	8.79448	6.11078	6.92288	5.51357	8.68683	6.25716	9.25402	2.94067
VC_GA_R15	Validation	GA_R	6.23438	10.5711	6.98496	1.03323	1.40006	5.64735	6.52268	-0.03501	9.955	6.34962	10.5129	3.165	2.35117	11.6423	0.64356	7.74733	2.87099	9.15573	7.78762	7.17827	4.1665	7.56485	6.55792	6.23968	9.56448	9.29908	2.45652	2.1834	13.8659	7.06465	3.62173	2.6862	0.62597	11.4807	4.38896	4.80745	11.3955	1.17253	6.41676	7.47836	6.92103	6.65157	6.32359	8.92423	7.68367	8.83437	3.49431
VC_GA_R16	Validation	GA_R	5.92809	10.562	7.367	1.26053	0.92897	3.15636	6.03229	NA	9.60973	6.22909	9.96516	2.12102	2.16124	11.4204	0.49609	6.77143	4.38682	8.81518	6.00538	6.16198	4.48849	8.39151	5.28783	6.43554	8.01684	8.77611	2.02111	1.56782	13.2706	7.08843	3.76183	1.89444	-0.37144	11.1068	4.11122	4.30356	11.6446	0.74171	5.96835	7.78037	5.94968	6.99621	6.08007	8.78121	5.49644	8.09483	3.25802
VC_GA_R17	Validation	GA_R	5.75819	10.5679	7.17243	1.33462	1.45126	4.40314	6.33622	0.00859	9.70401	5.87175	10.1852	1.21918	1.77517	11.26	0.28253	7.68547	2.84604	8.58982	7.08183	7.14891	3.79567	7.77993	6.66169	6.15073	9.59013	9.02282	2.46469	1.60746	14.0344	6.44858	3.27794	2.40234	1.1697	12.802	4.4617	4.42321	10.7761	0.21069	6.15886	7.91012	6.54836	6.75616	5.89553	8.7302	5.22924	8.46289	2.92647
VC_GA_R18	Validation	GA_R	5.45216	10.2683	6.11872	1.41979	1.18641	5.02387	6.14734	NA	9.91791	5.74165	10.0128	1.24244	1.88788	11.2264	NA	7.51576	1.42687	8.57977	6.89109	7.66704	4.73233	7.25621	5.66894	5.65047	9.47057	8.39238	1.83958	1.5794	12.7686	7.01282	3.43097	1.55106	-0.1058	12.2948	4.23683	3.43436	11.5714	0.60079	6.19625	7.43547	6.53317	5.97432	4.65083	8.63193	6.26355	8.28252	2.88762
VC_GA_R19	Validation	GA_R	5.85416	10.2228	7.588	2.71549	1.3263	3.31345	6.1164	-0.00119	9.9567	6.27386	10.4252	2.57712	2.26334	11.9307	1.16307	7.13501	2.16521	9.01527	6.37418	6.47811	3.23053	9.3283	5.87339	6.18958	9.62999	8.20274	1.60571	1.11141	14.5634	6.73027	3.09986	1.65139	-0.00373	11.0816	4.42427	3.1121	11.2677	0.77442	6.11377	7.76008	6.7974	8.2979	6.12919	8.695	6.39408	8.64549	3.14398
VC_GA_R20	Validation	GA_R	5.92145	10.6593	6.67335	0.80114	1.38081	4.53869	6.08658	0.7154	10.2545	6.26553	10.288	3.21891	2.90988	11.341	0.37193	7.17693	2.92287	8.65749	5.27649	6.79883	2.99681	10.0299	6.11832	6.24634	8.85135	8.96342	2.60354	1.2644	14.4594	6.89893	4.05421	1.34913	0.13063	11.7086	4.19764	7.74253	11.0097	0.40978	5.96617	8.38567	6.28843	10.1183	4.29956	9.09405	5.67801	8.32791	3.43275
VC_GA_R21	Validation	GA_R	5.3636	10.3359	6.78193	0.99503	1.18854	3.53383	6.11391	-0.22417	9.86781	5.84061	9.84063	2.07281	2.11579	11.2919	0.9141	6.83067	1.34327	8.40417	5.90489	7.97433	2.7013	7.03288	6.08088	4.51921	9.67733	8.1486	1.99755	1.09555	13.7893	7.22804	3.05107	1.55066	2.12575	10.5431	4.20004	5.36933	10.8093	0.32722	6.01274	7.77809	6.48039	8.13663	5.13236	8.37394	5.48925	8.272	2.98415
VC_GA_R22	Validation	GA_R	5.68693	10.0804	6.29301	0.24564	NA	3.99307	5.7488	0.28144	9.7033	6.0009	10.6998	2.21437	1.77563	10.9825	0.56491	6.42122	3.62679	8.55019	5.88067	6.92389	2.48377	9.25749	6.33805	6.0937	9.65228	8.13539	1.77289	0.76472	13.0075	7.07277	3.25847	1.53762	0.34209	11.7475	4.37414	5.25117	10.9343	0.04992	5.96294	8.53567	5.97029	9.83856	4.7724	8.25212	5.31038	7.88707	3.18804
VC_GA_R23	Validation	GA_R	6.37094	10.8909	6.87199	1.77549	0.62204	4.57567	6.10867	0.26857	10.2344	6.10108	10.1918	3.12015	2.44269	11.7139	0.03286	7.18832	3.12357	8.45397	6.20457	7.23819	4.57386	9.08958	5.64655	6.01967	9.06318	8.72651	2.79479	1.29468	14.2035	7.16552	4.17679	1.69629	-0.38385	12.7255	4.28099	7.60506	11.7322	0.77049	5.99676	7.90273	6.62126	9.25449	5.50044	9.131	7.53905	8.80635	3.11797
VC_GA_R24	Validation	GA_R	6.27281	10.339	6.39393	2.49934	1.10858	4.041	5.93785	0.7323	9.68786	6.02626	9.7084	1.54434	3.00957	11.5338	NA	7.52703	3.43194	9.16653	6.67844	6.73947	3.3922	8.52235	7.17162	5.88499	9.38886	8.80543	2.00395	1.30676	13.9247	7.02418	3.48445	1.83456	0.96789	10.95	3.88618	4.35822	10.7583	0.36327	5.80426	8.25429	6.22032	7.75267	5.92442	8.75442	5.77519	7.74564	3.35886
VC_GA_R25	Validation	GA_R	5.3069	10.2321	5.80807	0.80127	0.75591	5.48041	6.06233	-0.10612	10.201	5.54425	10.1449	1.19185	2.43477	11.2337	0.7666	7.11999	1.83442	8.54188	6.53462	6.09916	2.89592	6.66577	6.50132	6.25833	9.13064	7.73223	1.42223	1.22596	13.3912	7.03644	3.06391	2.71487	-0.3625	10.3456	4.03836	5.60935	10.5764	0.32443	5.44816	8.01463	5.83463	6.39183	4.22877	8.68706	5.85726	7.65239	3.12644
VC_GA_R26	Validation	GA_R	5.74646	10.1394	6.06979	0.66124	NA	3.9073	6.20448	0.1935	9.75606	5.9552	10.1456	1.37906	2.23098	11.0257	1.04642	6.90866	2.01791	8.48656	6.39172	6.75259	1.88844	8.72674	6.05672	5.61514	9.57042	8.57728	1.91693	1.28118	13.6091	6.5123	3.09891	1.89838	1.88605	11.3821	4.28503	3.96824	12.8212	0.40122	5.94945	7.91245	6.15297	9.12811	3.96647	8.12098	5.56344	8.0451	3.1946
VC_GA_R27	Validation	GA_R	5.54699	10.4004	7.22165	1.0693	0.7978	3.46093	6.0277	NA	9.78466	5.90849	9.81137	4.26077	2.04822	11.3515	1.02774	9.80417	2.11437	8.67531	6.84892	6.7578	4.4696	8.19735	5.54784	6.25232	9.36485	8.20248	2.91625	1.32917	13.7277	6.83144	3.60875	1.5702	-0.23298	11.3914	4.06884	4.43838	12.606	NA	5.82423	7.89195	6.41369	6.14924	5.62958	8.78678	6.57636	8.00959	2.69052
VC_GA_R28	Validation	GA_R	5.87068	10.2704	6.20877	1.36968	0.85336	3.59421	6.1965	0.17622	10.1037	5.96551	9.95526	2.86738	2.04773	11.2958	0.76297	7.52079	3.30304	8.78388	6.63832	6.69014	4.28331	8.80002	6.2306	5.77242	8.44976	7.90859	2.06287	1.31176	13.7837	6.47963	4.05614	2.05513	NA	11.1578	4.08676	4.75892	11.1183	0.39139	5.8416	8.49289	6.17192	8.01182	5.014	8.82463	5.00391	7.80229	3.74439
VC_GA_R29	Validation	GA_R	6.02392	10.4541	7.56471	1.23584	1.44657	4.41856	6.62429	0.64972	10.0839	6.26585	10.0719	2.09318	1.98942	11.7914	5.13907	9.28457	2.56869	8.98361	7.53283	7.11625	4.86476	7.81661	8.04635	5.92842	9.33952	9.03295	2.35664	1.80383	13.5885	7.26286	4.26311	1.52416	0.20965	12.6847	4.41194	4.8872	11.2331	0.50947	6.186	7.70338	7.12953	7.44462	4.79637	8.90284	5.5407	8.5566	4.23749
VC_GA_R30	Validation	GA_R	6.31997	10.3535	6.65711	1.78944	1.09772	4.80323	6.65091	-0.01141	9.50777	6.07281	10.2783	2.90963	2.0021	10.7796	0.55092	6.90657	4.09434	8.98038	5.925	6.77787	3.6395	9.17915	5.98389	6.4292	8.89133	8.09368	2.22184	1.1335	13.3265	6.68385	3.29253	2.71466	0.28274	11.5829	4.17219	4.33259	11.5583	0.23703	6.12736	7.90836	6.41924	7.25529	6.9549	8.89048	6.00384	8.04927	3.39488
VC_GA_R31	Validation	GA_R	4.69982	10.5658	6.96999	1.02	0.63858	3.23074	5.73362	-0.11668	9.47055	5.94736	9.52905	2.98481	2.78018	10.705	0.92353	6.47347	2.60249	8.82813	6.18283	6.88036	4.13854	6.82362	5.5619	5.67789	9.21809	8.23482	1.53769	1.07399	12.1625	7.18227	3.91785	1.42774	0.41772	11.5265	4.25535	2.12251	10.2816	0.60933	5.22385	8.60114	5.87557	6.3041	5.31611	8.74353	4.39033	8.38228	2.42062
VC_GA_R32	Validation	GA_R	6.41435	10.6038	6.93504	1.24712	0.92908	3.95523	6.13692	0.3492	9.92575	6.13767	10.2158	1.35254	2.46048	11.826	0.83883	6.43631	2.71713	8.60866	6.24729	6.96859	3.93982	7.95273	5.88441	6.45629	9.32875	8.73633	1.68387	1.21782	14.1871	6.85899	3.03093	1.52897	0.45209	12.3572	4.39344	5.87372	11.5138	0.7051	6.1922	8.28021	6.29027	8.55941	5.52501	8.64256	6.34293	8.41851	3.49292
VC_GA_R33	Validation	GA_R	6.06943	10.4016	6.45418	1.39063	1.79305	4.30982	5.77922	0.1774	9.78415	6.09692	10.1348	2.53284	2.57983	11.3619	1.32371	7.81053	3.55519	8.82876	6.85563	7.01975	3.72166	8.13352	6.56302	6.16703	9.28156	8.11857	1.68083	1.64613	11.9855	6.87119	3.78108	1.65297	0.26746	12.1063	4.18863	3.44565	11.9015	0.22498	6.17628	7.98119	6.42136	8.60487	5.9547	8.64674	6.044	8.36645	3.28912
VC_GA_R34	Validation	GA_R	5.8799	10.1525	6.44482	1.42691	1.41619	3.95341	6.08686	0.29351	10.317	5.83226	9.93037	1.92087	2.22306	11.5196	1.1662	7.90558	3.77973	8.64167	7.25007	7.44376	4.54134	8.2864	6.53651	6.25505	9.08047	8.30286	1.85685	1.56538	14.6366	7.27899	3.75807	1.85676	0.90544	11.9494	3.97394	5.01299	13.5074	0.78261	5.79909	7.73913	6.34543	8.20374	5.69257	8.53857	6.82263	8.31252	3.74451
VC_GA_R35	Validation	GA_R	5.11843	10.4482	7.15487	0.75051	1.43378	3.53345	6.01376	-0.16213	9.90705	6.05668	10.1197	1.97291	2.43574	11.1813	0.9093	6.79885	2.58695	8.71853	6.34672	6.1915	3.39093	6.93751	5.20406	6.03939	9.13034	7.49061	1.69239	1.40662	12.9544	6.77928	3.39102	1.52898	1.27043	11.4818	4.15562	6.79389	10.895	0.48405	6.01523	8.38741	6.09913	6.11454	5.20387	8.7325	5.746	9.19933	2.54501
VC_GA_R36	Validation	GA_R	5.34342	10.2512	6.65608	0.63922	2.29315	4.52465	5.79462	-0.1842	10.2316	5.96476	9.89737	2.37222	1.90602	11.3632	1.1557	8.12122	3.27836	8.60595	7.38767	6.85232	4.1893	7.95749	6.28061	5.99953	8.76099	8.71865	2.06324	1.20561	13.0684	6.61395	3.95634	1.62598	1.77018	11.9523	4.11369	3.08772	10.6707	0.60497	5.7123	7.9389	6.05347	6.84628	3.95855	8.78589	5.17351	8.12803	3.45483
VC_GA_R37	Validation	GA_R	5.90862	10.4076	6.929	1.53753	1.2341	4.73515	6.1868	-0.04467	10.1212	6.18891	10.2698	2.04169	2.42647	11.6779	NA	7.61657	1.80954	8.86599	6.8792	6.39527	3.50141	7.32155	5.68743	5.37638	9.17118	8.26254	1.80395	1.39333	13.996	6.94526	3.41965	1.85173	0.15988	12.0884	4.44759	6.10748	11.4396	0.36335	5.99977	7.84777	6.34178	7.38896	6.05961	8.57997	6.24305	8.6279	2.86551
VC_GA_R38	Validation	GA_R	5.4045	10.3366	6.32494	2.02188	0.62398	4.38185	6.17336	0.28031	9.5289	5.87947	9.84408	4.94582	1.38584	11.6721	0.63493	7.31137	3.46103	8.35733	6.49588	7.29382	3.59927	9.63819	6.31106	6.12882	9.14719	8.64334	2.46766	1.82143	13.9715	6.66985	3.50088	1.44677	0.24015	12.353	3.89383	4.08057	11.4983	0.68194	6.23416	7.49768	6.26219	8.83943	5.53381	8.50233	6.82873	8.31904	3.04967
VC_GA_R39	Validation	GA_R	4.71963	9.77797	6.66716	NA	0.70285	3.20169	6.13954	NA	9.90295	5.99321	10.105	0.86421	2.54617	10.6267	0.82503	7.48208	3.92456	8.29409	6.0983	6.14643	2.06334	7.81169	4.54911	6.35911	8.94125	8.6024	2.44999	1.04814	12.7819	7.2005	2.85077	1.17311	0.12632	11.836	4.4843	0.87619	10.5559	0.67115	5.68485	7.71629	6.60613	6.99136	3.97727	8.17098	6.3841	9.13885	3.23247
VC_GA_R40	Validation	GA_R	5.30075	10.2486	7.42412	0.39908	1.25935	4.75847	6.29706	0.366	9.65048	6.36297	9.81515	3.86612	3.1944	10.8456	1.16718	8.2434	6.12418	8.52197	7.03697	6.07075	3.84813	10.3207	6.1697	6.03119	8.96827	8.87884	2.08331	1.30454	13.692	6.58152	4.32196	1.52342	-0.00236	12.3399	4.20372	5.78455	11.8783	0.09844	5.652	7.83344	6.18377	10.2218	5.09252	8.55456	5.7027	8.22159	3.4691
[truncated: 28 more columns]
