# Supplementary material for: Peripheral CD4+ naïve T cell remodeling and MMP1-associated inflammatory signatures in acute gouty arthritis
Source: Front Immunol. 2026 May 26;17:1828679. doi: 10.3389/fimmu.2026.1828679 (PMC13246714; doi:10.3389/fimmu.2026.1828679)
Supplement: Supplementary file 5 [file Table4.xlsx]

## Sheet: MR sensitivity analysis
MR sensitivity analysis
Table S4. Forward sensitivity analyses
Panel	GWAS Number	Immune Traits	Inverse Variance Weighted		MR-Egger
			Q	P	intercept	P
B cell	ebi-a-GCST90001411	IgD+ CD24+ %B cell	13.9136626618467	0.788700842613429	0.031747447233372	0.246174501602582
B cell	ebi-a-GCST90001413	IgD- CD24- %B cell	17.6756850233794	0.409571594328569	-0.0254911	0.227403388159259
B cell	ebi-a-GCST90001426	IgD- CD38dim %lymphocyte	17.6610322291492	0.725885864947424	-0.0163142	0.263448541149616
cDC	ebi-a-GCST90001456	CD11c+ HLA DR++ monocyte AC	12.4254865900597	0.773716142851563	-0.0191644	0.402309336681792
cDC	ebi-a-GCST90001468	CD62L- myeloid DC AC	10.8320955107956	0.819728593415982	0.00993048681433131	0.690760331237612
Maturation stages of T cell	ebi-a-GCST90001573	TD DN (CD4-CD8-) %DN	27.4318970108584	0.334659360357004	0.00919553697014745	0.440436788790575
Maturation stages of T cell	ebi-a-GCST90001575	Naive CD4+ %T cell	28.0220987595607	0.713393720464747	-0.00275047	0.839211560081232
Monocyte	ebi-a-GCST90001586	CD14+ CD16- monocyte %monocyte	25.8238075284963	0.417048534578793	-0.0158526	0.270545679196688
Monocyte	ebi-a-GCST90001587	CD16+ monocyte %monocyte	18.683438706674	0.719437454913854	0.0011714263585814	0.955458584976233
TBNK	ebi-a-GCST90001594	DP (CD4+CD8+) AC	22.7980441969902	0.155941613717547	0.0159534330065262	0.595926324459787
TBNK	ebi-a-GCST90001598	DN (CD4-CD8-) AC	14.9946574112219	0.722936830019209	-0.0422931	0.0944481807945253
Treg	ebi-a-GCST90001700	CD45RA+ CD28- CD8br %T cell	183.860503125299	0.78704025404507	0.0105822778770415	0.308933200797682
B cell	ebi-a-GCST90001733	CD19 on IgD- CD38-	18.8731305987591	0.593278433789037	-0.00876051	0.646180208968112
B cell	ebi-a-GCST90001743	CD20 on B cell	30.1993806611259	0.216910237413622	0.0119748635779979	0.426911667866162
B cell	ebi-a-GCST90001749	CD20 on IgD+ CD38- naive	15.5830878327377	0.410287391948021	0.0204969520003944	0.479282111721011
B cell	ebi-a-GCST90001778	CD25 on IgD+ CD24+	36.0271428674429	0.0911711242673987	0.00485099763786889	0.760524004990695
B cell	ebi-a-GCST90001780	CD25 on IgD+ CD38-	26.5119881703289	0.435257381269082	-0.00318365	0.828056130743154
B cell	ebi-a-GCST90001792	CD25 on unsw mem	36.6200553867481	0.0186049571525081	0.00647720376521483	0.71863047101009
B cell	ebi-a-GCST90001798	CD27 on CD24+ CD27+	25.1388163268054	0.671024377950204	0.0137323459430007	0.550830395957109
cDC	ebi-a-GCST90001835	CD62L on granulocyte	15.5128152754693	0.415147065029833	0.0275577005492351	0.259686722005529
TBNK	ebi-a-GCST90001885	CD16-CD56 on HLA DR+ NK	16.4171272690485	0.836839229438403	0.00864979728072237	0.548351461336152
Treg	ebi-a-GCST90001892	CD28 on CD39+ CD4+	27.0483034153795	0.0573631966134426	-0.00249537	0.932907378519984
cDC	ebi-a-GCST90001903	CD86 on myeloid DC	18.6440985477665	0.414040183755807	-0.015553	0.529591730755077
Treg	ebi-a-GCST90001931	CD127 on CD4+	7.0207132388653	0.426726395292941	-0.055311	0.242331469821972
TBNK	ebi-a-GCST90001969	FSC-A on NK	17.5149	0.488014695174825	0.000692567661167032	0.972199667253882
Monocyte	ebi-a-GCST90001979	CD16 on CD14- CD16+ monocyte	21.3380980041334	0.438469636201531	-0.011164	0.529927442493422
Monocyte	ebi-a-GCST90001980	CD40 on CD14+ CD16- monocyte	16.1978908791313	0.805944369523969	0.0160813686638764	0.443331716292877
Monocyte	ebi-a-GCST90001982	CCR2 on CD14- CD16+ monocyte	30.3887750150214	0.29697110026373	-0.0012762	0.943930856228927
Treg	ebi-a-GCST90002031	CD39 on CD39+ secreting Treg	17.9310435554253	0.710068829434579	-0.0138148	0.338409220038443
Maturation stages of T cell	ebi-a-GCST90002055	CD8 on naive CD8br	16.8589410867456	0.394781268283469	0.0619355455259556	0.0389049306738993
TBNK	ebi-a-GCST90002081	SSC-A on CD4+	17.6251889362946	0.888981410903328	-0.000250793	0.98952324262985
cDC	ebi-a-GCST90002090	CD11c on granulocyte	19.4199230617334	0.558221783943343	0.00464718904360773	0.811373438019939
Myeloid cell	ebi-a-GCST90002092	CD11b on Gr MDSC	0.477600415022511	0.787572217668393	0.194788637755153	0.631422857687969
Treg	ebi-a-GCST90002103	CD45RA on CD39+ resting Treg	5.47053654330711	0.602740061356069	0.0489597193854618	0.192853514955959
cDC	ebi-a-GCST90002105	HLA DR on plasmacytoid DC	26.8690334603081	0.175230340064044	0.00676075717132092	0.741713318095396
cDC	ebi-a-GCST90002106	HLA DR on DC	23.6878828937385	0.165521472146249	-0.0127903	0.624359934000746
