# Supplementary material for: Peripheral CD4+ naïve T cell remodeling and MMP1-associated inflammatory signatures in acute gouty arthritis
Source: Front Immunol. 2026 May 26;17:1828679. doi: 10.3389/fimmu.2026.1828679 (PMC13246714; doi:10.3389/fimmu.2026.1828679)
Supplement: Supplementary file 6 [file Table5.xlsx]

## Sheet: Sheet1
Table S5. Reserved sensitivity analyses
Panel	GWAS Number	Immune Traits（outcome)	Inverse Variance Weighted		MR-Egger
			Q	P	intercept	P
B cell	ebi-a-GCST90001411	IgD+ CD24+ %B cell	26.6848799556445	0.732551000156263	-0.00326344	0.743990820166077
B cell	ebi-a-GCST90001413	IgD- CD24- %B cell	34.0609585547624	0.368696567070214	-0.0131485	0.197343910103978
B cell	ebi-a-GCST90001426	IgD- CD38dim %lymphocyte	30.9854930014963	0.517748318626734	0.00107911850173678	0.91064200669398
cDC	ebi-a-GCST90001456	CD11c+ HLA DR++ monocyte AC	36.9648315991057	0.250293805002914	0.000389777751126093	0.973036331806315
cDC	ebi-a-GCST90001468	CD62L- myeloid DC AC	40.0876904057229	0.154260973142674	-0.0165683	0.154128799370148
Maturation stages of T cell	ebi-a-GCST90001573	TD DN (CD4-CD8-) %DN	33.1756731364495	0.409667076513379	0.00393917242393539	0.706854483509405
Maturation stages of T cell	ebi-a-GCST90001575	Naive CD4+ %T cell	52.3071480383867	0.0131953332740528	-0.00143169	0.908895195843114
Monocyte	ebi-a-GCST90001586	CD14+ CD16- monocyte %monocyte	29.483426551734	0.594527631035934	0.0151232529903785	0.124401067539168
Monocyte	ebi-a-GCST90001587	CD16+ monocyte %monocyte	29.3973420989636	0.598925039124845	-0.0139052	0.156613761249723
TBNK	ebi-a-GCST90001594	DP (CD4+CD8+) AC	28.0923997688281	0.664782252281985	0.0215212342695342	0.0342133020920446
TBNK	ebi-a-GCST90001598	DN (CD4-CD8-) AC	27.3410507796241	0.701527265167979	-0.000563702	0.951649043788507
Treg	ebi-a-GCST90001700	CD45RA+ CD28- CD8br %T cell	21.4075161698087	0.922352923620489	-0.0594839	0.323829885117186
B cell	ebi-a-GCST90001733	CD19 on IgD- CD38-	19.5806043135889	0.958163761172236	-0.012165	0.217486547559177
B cell	ebi-a-GCST90001743	CD20 on B cell	49.5673358898795	0.024527631532148	-0.00823383	0.503246355304112
B cell	ebi-a-GCST90001749	CD20 on IgD+ CD38- naive	53.8971650748521	0.00906451738053032	-0.0346222	0.0425883610220099
B cell	ebi-a-GCST90001778	CD25 on IgD+ CD24+	47.8056469186974	0.0358424817966987	-0.0127518	0.285203135139874
B cell	ebi-a-GCST90001780	CD25 on IgD+ CD38-	39.2290981611924	0.177391946436987	-0.0078325	0.473410063838468
B cell	ebi-a-GCST90001792	CD25 on unsw mem	40.1079369499709	0.153744494690154	-0.0049405	0.652394927441756
B cell	ebi-a-GCST90001798	CD27 on CD24+ CD27+	32.5350856270486	0.440438817870224	6.71038118390654e-05	0.994638896554046
cDC	ebi-a-GCST90001835	CD62L on granulocyte	25.2268761351016	0.796737738430986	0.00238852302328574	0.821258319079982
TBNK	ebi-a-GCST90001885	CD16-CD56 on HLA DR+ NK	31.7359545546933	0.479895799102668	0.00485859739416033	0.649317747352968
Treg	ebi-a-GCST90001892	CD28 on CD39+ CD4+	40.8230397762903	0.136335987988968	-0.000922742	0.940560889750271
cDC	ebi-a-GCST90001903	CD86 on myeloid DC	15.9568137878903	0.991962054773592	-0.00497267	0.652663216578664
Treg	ebi-a-GCST90001931	CD127 on CD4+	9.8620132851318	0.452681714145652	0.0303533946323384	0.099689610495177
TBNK	ebi-a-GCST90001969	FSC-A on NK	38.1462734169048	0.210073323370258	0.0175815172458945	0.125023227027097
Monocyte	ebi-a-GCST90001979	CD16 on CD14- CD16+ monocyte	27.6722256603014	0.685472102391904	-0.00540919	0.582322923859641
Monocyte	ebi-a-GCST90001980	CD40 on CD14+ CD16- monocyte	41.2861657432164	0.125905863572701	0.00875504893452035	0.437860215101032
Monocyte	ebi-a-GCST90001982	CCR2 on CD14- CD16+ monocyte	33.965123162767	0.373035557959235	-0.0062075	0.541287499211765
Treg	ebi-a-GCST90002031	CD39 on CD39+ secreting Treg	24.9462380094603	0.808200416782537	0.0146918951472114	0.187901118410113
Maturation stages of T cell	ebi-a-GCST90002055	CD8 on naive CD8br	31.9354167118167	0.469951991172029	0.0336008992064398	0.00371121384620506
TBNK	ebi-a-GCST90002081	SSC-A on CD4+	34.056081009228	0.368916806321733	0.0098389919007615	0.356595819490729
cDC	ebi-a-GCST90002090	CD11c on granulocyte	17.2049507442892	0.984718246375265	0.00439146650173971	0.693342436110173
Myeloid cell	ebi-a-GCST90002092	CD11b on Gr MDSC	8.80727545334065	0.639676372496022	-0.0176861	0.463806505775653
Treg	ebi-a-GCST90002103	CD45RA on CD39+ resting Treg	6.74693015138161	0.749100761834343	0.029596688277913	0.112085484018904
cDC	ebi-a-GCST90002105	HLA DR on plasmacytoid DC	28.7513630010715	0.631760431072615	-0.00854699	0.428668725719593
cDC	ebi-a-GCST90002106	HLA DR on DC	31.9457037870247	0.469440726531566	0.005019922600539	0.651414464077133
