# Supplementary material for: Peripheral CD4+ naïve T cell remodeling and MMP1-associated inflammatory signatures in acute gouty arthritis
Source: Front Immunol. 2026 May 26;17:1828679. doi: 10.3389/fimmu.2026.1828679 (PMC13246714; doi:10.3389/fimmu.2026.1828679)
Supplement: Supplementary file 7 [file Table6.xlsx]

## Sheet: Sheet1
Table S6. The clinical characteristics of enrolled individuals in 2 cohorts
test cohort	HC (n=9)	GA-R (n=22)	GA-A (n=25)	p-value (GA-R vs GA-A)
Gender (M/F)	9/0	22/0	25/0	/
Age (Mean ± SD)	39.00 ± 10.49	40.91 ± 12.93	39.80 ± 10.05	0.7428
Duration (years)	/	5.88 ± 4.1	5.79 ± 5.55	0.7464
Tophus (number of case)	/	3	8	/
Flare in 12 weeks (Flare/Stable/Unknown)	/	5/12/5	14/9/2	/
Flare in 24 weeks (Flare/Stable/Unknown)	/	7/9/6	16/6/3	/
BMI	22.65 ± 2.65	25.04 ± 2.43	26.46 ± 4.00	0.157
SUA (μmol/L)	370.00 ± 51.58	413.50 ± 138.79	491.44 ± 187.60	0.1165
eGFR (ml/min/1.732m²)	/	91.03 ± 15.44	86.66 ± 15.07	0.3315
hCRP (mg/L)	1.26 ± 1.22	7.61 ± 22.99	33.04 ± 50.25	<0.0001
ESR (mm/h)	15.89 ± 9.06	28.91 ± 20.05	44.32 ± 29.05	0.0564
validation cohort	GA-R (n=22)	GA-A (n=25)	p-value (GA-R vs GA-A)
Gender (M/F)	40/0	46/0	/
Age (Mean ± SD)	40.03 ± 10.62	41.72 ± 11.81	0.4894
Duration (years)	5.79 ± 4.12	7.55 ± 5.64	0.1512
Tophus (number of case)	3	8	/
Flare in 12 weeks (Flare/Stable/Unknown)	13/19/8	21/11/14	/
Flare in 24 weeks (Flare/Stable/Unknown)	15/14/11	23/7/16	/
BMI	25.34 ± 3.63	26.20 ± 3.40	0.2605
SUA (μmol/L)	455.33 ± 124.82	426.54 ± 107.02	0.2528
eGFR (ml/min/1.732m²)	89.98 ± 17.56	85.57 ± 20.18	0.2863
hCRP (mg/L)	4.63 ±5.67	12.54 ± 21.94	0.0015
ESR (mm/h)	21.15 ± 15.00	36.65 ± 22.21	0.0001
