# Supplementary material for: Peripheral CD4+ naïve T cell remodeling and MMP1-associated inflammatory signatures in acute gouty arthritis
Source: Front Immunol. 2026 May 26;17:1828679. doi: 10.3389/fimmu.2026.1828679 (PMC13246714; doi:10.3389/fimmu.2026.1828679)
Supplement: Supplementary file 8 [file Table7.xlsx]

## Sheet: Sheet1
Table S7. Mediation analysis result
Outcome	Predictor	Mediator	Indirect_Effect	Direct_Effect	Total_Effect	LLCI	ULCI	p_value
ESR	SUA	MMP1	0.0338048	0.0307162	0.064521	0.00889174	0.0693652	0.0306922
ESR	SUA	S100A12	0.0388662	0.0256548	0.064521	0.00957765	0.0787286	0.0347112
TC01	CXCL8	MMP1	4.06381	-2.74914	1.31467	0.942947	7.98417	0.0256602
TC01	AXIN1	MMP1	2.3122	-1.28727	1.02494	0.565879	3.91002	0.00696259
TC01	CXCL1	MMP1	2.23157	-1.64009	0.591482	0.676284	4.02193	0.00962658
TC01	SLAMF1	MMP1	5.00493	-2.91677	2.08816	1.0345	11.0819	0.0497674
TC01	TNFSF14	MMP1	3.98266	-1.39043	2.59224	1.37722	7.17209	0.00833408
TC01	PDL1	MMP1	6.84658	-10.0603	-3.21374	1.50306	13.43	0.0245125
TC01	S100A12	MMP1	3.3244	-3.20151	0.122894	0.87477	6.09942	0.013705
TC01	CCL20	MMP1	1.82781	1.4726	3.30042	0.0664086	3.54816	0.0444147
