# Supplementary material for: Peripheral CD4+ naïve T cell remodeling and MMP1-associated inflammatory signatures in acute gouty arthritis
Source: Front Immunol. 2026 May 26;17:1828679. doi: 10.3389/fimmu.2026.1828679 (PMC13246714; doi:10.3389/fimmu.2026.1828679)
Supplement: Supplementary file 9 [file Table8.xlsx]

## Sheet: Sheet1
Table S8. Summary performance metrics of the exploratory MMP1-based recurrence risk stratification model
Cohort	AUC	Accuracy	Sensitivity	Specificity	PPV	NPV	Brier_score	Calibration_intercept	Calibration_slope
Training cohort	0.787	0.65	0.4737	0.8095	0.6923	0.6296	0.196	0	1
Validation cohort	0.798	0.6719	0.5882	0.7667	0.7407	0.6216	0.1929	0.5801	1.553
